# Supplementary material for: The epidemiology and outcomes of central nervous system infections in Far North Queensland, tropical Australia; 2000-2019
Source: PLoS One. 2022 Mar 21;17(3):e0265410. doi: 10.1371/journal.pone.0265410 (PMC8936475; doi:10.1371/journal.pone.0265410)
Supplement: S1 Dataset — (XLSX) [file pone.0265410.s015.xlsx]

## Sheet: Sheet1
case	age	gender	sex	indigstatusdesc	indigenous	tsiora	ra	icdcodedesc	presumeddxmeningitis1encephaliti	outcomedied1survived0	deathbeforedischarge	attributabletomortalityy1n0	datedeath	icuadmissiony1n0	travel	immunosuppressivedrugs	hiv	art	dm	egfr30	sb3mgdl	csfwbc	csfneutrophils	csflymphocytes	csfeosinophils	csfrbcs	csfprotein	csfglucose	csfgram	csfindianink	csfculture	ifspneumoniaepenicillinsensitive	csfmycobacterialcultureafb	csfvdrl	csfpcr	csfag	ocbs	csfaiencephalitis	csfpressurecmh2o	bgl	csfbloodglucose	hivab	ifcd4	rpr	tpha	rprtiter1	serumaiencephalitis	serology	bloodculture
1	1	F	0	NOT ABORIG. OR TORRES STRAIT IS.	0		4	MENINGITIS UNSPECIFIED	1	0	survived	survived	survived	0							0	3000	98	2	0	200	1000	2.3	0		0	not S.pneumoniae																	0
2	1	F	0	NOT ABORIG. OR TORRES STRAIT IS.	0		3	STREPTOCOCCAL MENINGITIS	1	0	survived	survived	survived	0							0	1200	80	20	0	60	2700	0.2	Gram pos cocci resembling S.pneumoniae		Streptococcus pneumoniae	sensitive				S. pneumoniae Ag													Streptococcus pneumoniae
3	34	M	1	TORRES STRAIT IS. NOT ABORIGINAL	1	1	5	MENINGITIS IN MYCOSES	1	0	survived	survived	survived	0			0	no HIV	0		0	40				0	2400	0.2	Yeast	1	Cryptococcus neoformans	not S.pneumoniae				CrAg						0	no HIV	1		4			0
4	53	F	0	NOT ABORIG. OR TORRES STRAIT IS.	0		4	MENINGITIS IN VIRAL DIS CLASS ELSEWHERE	1	0	survived	survived	survived	0			0	no HIV	0		0	220	15	85	0	15	1300	2.5	0	0	0	not S.pneumoniae			HSV2							0	no HIV						0
5	39	M	1	ABORIGINAL NOT TORRES STRAIT IS.	1	0	3	NEUROSYPHILIS	1	0	survived	survived	survived	0							0	26				0	1000	2.5	0	0	0	not S.pneumoniae		1										1	1	1024
6	7	M	1	NOT ABORIG. OR TORRES STRAIT IS.	0		3	INTRACRANIAL ABSCESS AND GRANULOMA	4	0	survived	survived	survived	1							0																												0
7	22	M	1	TORRES STRAIT IS. NOT ABORIGINAL	1	1	3	ENCEPHALIT &/OR MYELITIS VIRAL DIS CL/E	2	0	survived	survived	survived	0			0	no HIV	0		1	330	10	90	0	30	1300	4.4	0	0	0	not S.pneumoniae			HSV1	0													0
8	1	F	0	ABORIGINAL NOT TORRES STRAIT IS.	1	0	3	MENINGITIS UNSPECIFIED	1	0	survived	survived	survived	0																																			0
9	1	F	0	NOT ABORIG. OR TORRES STRAIT IS.	0			BACT MENINGOENCEPHALIT MENINGOMYELIT NEC	3	0	survived	survived	survived	1			0	no HIV			0	200	5	95	0	20	960	2.1	0	0	0	not S.pneumoniae	0		0														0
10	14	F	0	ABORIGINAL NOT TORRES STRAIT IS.	1	0	3	ENCEPHALIT MYELITIS ENCEPHALOMYELIT NOS	2	0	survived	survived	survived	0							0	0				315	180	4.1	0		0	not S.pneumoniae			0														0
11	0	F	0	TORRES STRAIT IS. NOT ABORIGINAL	1	1	3	PNEUMOCOCCAL MENINGITIS	1	0	survived	survived	survived	0			0	no HIV			0	1623				64	1900	1.2	Gram pos cocci	0	Streptococcus pneumoniae					S. pneumoniae Ag						0	no HIV	0	0	0			Streptococcus pneumoniae
12	38	M	1	NOT ABORIG. OR TORRES STRAIT IS.	0		3	BACTERIAL MENINGITIS UNSPECIFIED	1	0	survived	survived	survived	0			0	no HIV	0		0																					0	no HIV	0		0		Leptospira IgM	0
13	10	F	0	NOT ABORIG. OR TORRES STRAIT IS.	0		3	MENINGITIS IN VIRAL DIS CLASS ELSEWHERE	1	0	survived	survived	survived	0			0	no HIV	0		0	40				5	330	4	0		0	not S.pneumoniae			Enterovirus							0	no HIV						0
14	10	F	0	NOT ABORIG. OR TORRES STRAIT IS.	0		3	ENTEROVIRUS MENINGITIS	1	0	survived	survived	survived	0			0	no HIV		0	0	40				5	330	4	0		0	not S.pneumoniae			Enterovirus														0
15	1	M	1	NOT ABORIG. OR TORRES STRAIT IS.	0		3	HAEMOPHILUS MENINGITIS	1	0	survived	survived	survived	0					0			7500	90	10	0	100	500	2.6	0	0	0	not S.pneumoniae																	Haemophilus influenzae
16	24	M	1	NOT ABORIG. OR TORRES STRAIT IS.	0		3	INTRASPINAL ABSCESS AND GRANULOMA	5	0	survived	survived	survived	0			0	no HIV			1																					0	no HIV						Staphylococcus aureus
17	5	M	1	TORRES STRAIT IS. NOT ABORIGINAL	1	1	3	MENINGITIS UNSPECIFIED	1	0	survived	survived	survived	0					0		1	1100	55	45	0	60	740	2.3	0		0	not S.pneumoniae				0													Neisseria meningitidis
18	11	F	0	NOT ABORIG. OR TORRES STRAIT IS.	0		3	MENINGITIS IN BACT DIS CLASS ELSEWHERE	1	0	survived	survived	survived	0					0		0	2400	60	40	0	70	1300	1.7	0		0	not S.pneumoniae			Neisseria meningitidis														0
19	25	M	1	ABORIGINAL NOT TORRES STRAIT IS.	1	0	5	INTRASPINAL ABSCESS AND GRANULOMA	5	0	survived	survived	survived	0					0		0																							0		0			Staphylococcus aureus
20	4	F	0	BOTH ABORIG. & TORRES STRAIT IS.	1	2	3	ENCEPHALIT MYELITIS ENCEPHALOMYELIT NOS	2	0	survived	survived	survived	1					0		0																												0
21	20	M	1	NOT ABORIG. OR TORRES STRAIT IS.	0		3	MENINGITIS IN VIRAL DIS CLASS ELSEWHERE	1	0	survived	survived	survived	0			0	no HIV			0	4				190	410	3.7	0		0	not S.pneumoniae										0	no HIV						0
22	1	F	0	NOT ABORIG. OR TORRES STRAIT IS.	0		3	HAEMOPHILUS MENINGITIS	1	0	survived	survived	survived	1							0																												0
23	50	M	1	NOT ABORIG. OR TORRES STRAIT IS.	0		3	ENCEPHALIT MYELITIS ENCEPHALOMYELIT NOS	2	0	survived	survived	survived	0			0	no HIV	0		0	3				36	830	4.2	0		0	not S.pneumoniae					0					0	no HIV						0
24	0	F	0	NOT ABORIG. OR TORRES STRAIT IS.	0		5	MENINGITIS UNSPECIFIED	1	0	survived	survived	survived	1			0	no HIV			0	15				600	480	7.3			0	not S.pneumoniae																	0
25	0	M	1	NOT STATED/UNKNOWN	NOT STATED/UNKNOWN	NOT STATED/UNKNOWN	3	MENINGITIS UNSPECIFIED	1	0	survived	survived	survived	0					0		1																												0
26	22	M	1	NOT ABORIG. OR TORRES STRAIT IS.	0		3	NONPYOGENIC MENINGITIS	1	0	survived	survived	survived	0			0	no HIV			0	500	20	80	0	20	1800	2.2	0	0	Streptococcus viridans (low numbers or contamination)	not S.pneumoniae										0	no HIV	0		0
27	9	M	1	NOT ABORIG. OR TORRES STRAIT IS.	0		3	MENINGITIS UNSPECIFIED	1	0	survived	survived	survived	0																																			0
28	32	M	1	NOT ABORIG. OR TORRES STRAIT IS.	0		3	INTRACRANIAL ABSCESS AND GRANULOMA	4	1	0	0	5-Aug-01	0			0	no HIV	0		0																					0	no HIV					0	0
29	43	F	0	NOT ABORIG. OR TORRES STRAIT IS.	0		3	NONPYOGENIC MENINGITIS	1	0	survived	survived	survived	0					0		0	700	2	98	0	4	1600	2	0		0	not S.pneumoniae			0														0
30	62	M	1	NOT ABORIG. OR TORRES STRAIT IS.	0		3	INTRASPINAL ABSCESS AND GRANULOMA	5	1	0	0	24-Dec-00	1			0	no HIV	0		1																					0	no HIV						Staphylococcus aureus
31	22	F	0	NOT ABORIG. OR TORRES STRAIT IS.	0		3	ENTEROVIRUS MENINGITIS	1	0	survived	survived	survived	0							0	350	77	23	0	10	940	3	0		0	not S.pneumoniae			Enterovirus														0
32	5	M	1	NOT ABORIG. OR TORRES STRAIT IS.	0		3	ENTEROVIRUS MENINGITIS	1	0	survived	survived	survived	0								80	90	10	0	10	340	4.8	0		0	not S.pneumoniae			Enterovirus														0
33	21	F	0	TORRES STRAIT IS. NOT ABORIGINAL	1	1	1	ENTEROVIRUS MENINGITIS	1	0	survived	survived	survived	0							0	60	15	85	0	0	430	3.5	0		0	not S.pneumoniae			Enterovirus					6.3	0.56								0
34	9	M	1	BOTH ABORIG. & TORRES STRAIT IS.	1	2	3	ENTEROVIRUS MENINGITIS	1	0	survived	survived	survived	0							0	2				0	190	3.5	0		0	not S.pneumoniae			Enterovirus					5.6	0.62								0
35	25	F	0	NOT ABORIG. OR TORRES STRAIT IS.	0		3	ENTEROVIRUS MENINGITIS	1	0	survived	survived	survived	0							0	60	5	95	0	3	1100	2.7	0		0	not S.pneumoniae			Enterovirus					4.4	0.61								0
36	10	M	1	NOT ABORIG. OR TORRES STRAIT IS.	0		3	ENTEROVIRUS MENINGITIS	1	0	survived	survived	survived	0						0	0	300	55	45	0	5	800	4.1	0		0	not S.pneumoniae			Enterovirus					5.8	0.71								0
37	16	M	1	NOT ABORIG. OR TORRES STRAIT IS.	0		3	ENTEROVIRUS MENINGITIS	1	0	survived	survived	survived	0								400	70	30	0	60	920	4.2	0		0	not S.pneumoniae			Enterovirus														0
38	5	F	0	ABORIGINAL NOT TORRES STRAIT IS.	1	0	5	ENTEROVIRUS MENINGITIS	1	0	survived	survived	survived	0								300	98	2	0	5	330	4.3	0		0	not S.pneumoniae			Enterovirus														0
39	33	F	0	NOT ABORIG. OR TORRES STRAIT IS.	0		3	ENTEROVIRUS MENINGITIS	1	0	survived	survived	survived	0			0	no HIV		0	0	310	50	50	0	90	450	3.4	0		0	not S.pneumoniae			Enterovirus					4.8	0.71								0
40	13	M	1	NOT ABORIG. OR TORRES STRAIT IS.	0		3	ENTEROVIRUS MENINGITIS	1	0	survived	survived	survived	0							0	150	70	30	0	7	590	3.4	0		0	not S.pneumoniae			Enterovirus														0
41	10	M	1	NOT ABORIG. OR TORRES STRAIT IS.	0		3	ENTEROVIRUS MENINGITIS	1	0	survived	survived	survived	0						0		130	96	4	0	20	440	4.8	0		0	not S.pneumoniae			Enterovirus														0
42	23	F	0	NOT ABORIG. OR TORRES STRAIT IS.	0		3	ENTEROVIRUS MENINGITIS	1	0	survived	survived	survived	0							0	90	75	25	0	5	620	3.2	0		0	not S.pneumoniae			Enterovirus														0
43	6	M	1	NOT ABORIG. OR TORRES STRAIT IS.	0		3	ENTEROVIRUS MENINGITIS	1	0	survived	survived	survived	0							0	3				12	320	5.2	0		0	not S.pneumoniae			Enterovirus														0
44	19	F	0	NOT ABORIG. OR TORRES STRAIT IS.	0		3	ENTEROVIRUS MENINGITIS	1	0	survived	survived	survived	0							0	600	30	70	0	4	1800	2.6	0		0	not S.pneumoniae			Enterovirus					4.9	0.53								0
45	10	F	0	NOT ABORIG. OR TORRES STRAIT IS.	0		4	ENTEROVIRUS MENINGITIS	1	0	survived	survived	survived	0							0	90	85	15	0	10	380	4.2	0		0	not S.pneumoniae			Enterovirus					7.1	0.59								0
46	23	F	0	NOT ABORIG. OR TORRES STRAIT IS.	0		3	ENTEROVIRUS MENINGITIS	1	0	survived	survived	survived	0							0	1				1	370	4.2	0		0	not S.pneumoniae			Enterovirus														0
47	37	M	1	NOT ABORIG. OR TORRES STRAIT IS.	0		3	ENTEROVIRUS MENINGITIS	1	0	survived	survived	survived	0								1				4	1100	3.8	0		0	not S.pneumoniae			Enterovirus					6.3	0.6								0
48	18	F	0	NOT ABORIG. OR TORRES STRAIT IS.	0		3	ENTEROVIRUS MENINGITIS	1	0	survived	survived	survived	0								90	50	50	0	42	370	4.1	0		0	not S.pneumoniae			Enterovirus														0
49	3	M	1	NOT ABORIG. OR TORRES STRAIT IS.	0		3	ENTEROVIRUS MENINGITIS	1	0	survived	survived	survived	0								140	95	5	0	2000	5600	3.8	0		0	not S.pneumoniae			Enterovirus					5.4	0.7								0
50	36	F	0	NOT ABORIG. OR TORRES STRAIT IS.	0		3	ENTEROVIRUS MENINGITIS	1	0	survived	survived	survived	0						0	0	300	50	50	0	40	1000	2.8	0		0	not S.pneumoniae			Enterovirus					5.1	0.55								0
51	3	F	0	NOT ABORIG. OR TORRES STRAIT IS.	0		3	ENTEROVIRUS MENINGITIS	1	0	survived	survived	survived	0							0	105	20	80	0	5	510	3.6	0		0	not S.pneumoniae			Enterovirus					5.1	0.71								0
52	10	F	0	NOT ABORIG. OR TORRES STRAIT IS.	0		1	ENTEROVIRUS MENINGITIS	1	0	survived	survived	survived	0								90	75	25	0	1	440	5.5	0		0	not S.pneumoniae			Enterovirus														0
53	44	F	0	NOT ABORIG. OR TORRES STRAIT IS.	0		3	HSV2 MENINGITIS	1	0	survived	survived	survived	0							0	700	2	98	0	30	1600	3.4	0		0	not S.pneumoniae			HSV2
54	29	M	1	ABORIGINAL NOT TORRES STRAIT IS.	1	0	5	NEUROSYPHILIS	1	0	survived	survived	survived	0			0	no HIV			0	160				1300	680	3.5	0		0	not S.pneumoniae		1								0	no HIV	1	1	64			0
55	14	M	1	ABORIGINAL NOT TORRES STRAIT IS.	1	0	3	ENTEROVIRUS MENINGITIS	1	0	survived	survived	survived	0							0	400	85	15	0	0	510	3.7	0		0	not S.pneumoniae			Enterovirus														0
56	31	F	0	NOT ABORIG. OR TORRES STRAIT IS.	0		3	ENTEROVIRUS MENINGITIS	1	0	survived	survived	survived	0							0	10				5	320	2.8	0		0	not S.pneumoniae			Enterovirus														0
57	23	F	0	TORRES STRAIT IS. NOT ABORIGINAL	1	1	3	ENTEROVIRUS MENINGITIS	1	0	survived	survived	survived	0							0	160	23	77	0	7	960	3.1	0		0	not S.pneumoniae			Enterovirus					5	0.62								0
58	25	F	0	NOT ABORIG. OR TORRES STRAIT IS.	0		3	ENTEROVIRUS MENINGITIS	1	0	survived	survived	survived	0								1				1900	480	3.1	0		0	not S.pneumoniae			Enterovirus														0
59	12	F	0	ABORIGINAL NOT TORRES STRAIT IS.	1	0	3	ENTEROVIRUS MENINGITIS	1	0	survived	survived	survived	0						0	0	220	80	20	0	7	630	4.1	0		0	not S.pneumoniae			Enterovirus					6.7	0.61								0
60	24	F	0	NOT ABORIG. OR TORRES STRAIT IS.	0		3	ENTEROVIRUS MENINGITIS	1	0	survived	survived	survived	0							0	1				1	310	3.2	0		0	not S.pneumoniae			Enterovirus														0
61	26	M	1	ABORIGINAL NOT TORRES STRAIT IS.	1	0	3	ENCEPHALIT MYELITIS ENCEPHALOMYELIT NOS	2	1	1	1	17-Apr-01	1			0	no HIV	0		0	300	30	70	0	20	1200	2.6	0		0	not S.pneumoniae	0	0	0			Positive IgM anti-ganglioside GM1				0	no HIV	0		0
62	24	M	1	NOT ABORIG. OR TORRES STRAIT IS.	0			OTH ENCEPHALIT MYELITIS ENCEPHALOMYELIT	2	0	survived	survived	survived	0			0	no HIV	0		0	400	10	88	2	30	860	2.6	0	0	0	not S.pneumoniae			Enterovirus	0						0	no HIV	0		0			0
63	37	M	1	ABORIGINAL NOT TORRES STRAIT IS.	1	0	3	INTRASPINAL ABSCESS AND GRANULOMA	5	1	0	0	31-Jan-02	0					0		0																							0		0			0
64	23	F	0	NOT ABORIG. OR TORRES STRAIT IS.	0		3	ENTEROVIRUS MENINGITIS	1	0	survived	survived	survived	0			0	no HIV		0	0	220	75	25	0	10	850	3.6	0		0	not S.pneumoniae			Enterovirus														0
65	0	M	1	NOT ABORIG. OR TORRES STRAIT IS.	0		3	MENINGITIS UNSPECIFIED	1	0	survived	survived	survived	0					0			200	10	90	0	4000	1400	1.8	0		0	not S.pneumoniae												0	0	0			Haemophilus influenzae
66	6	F	0	NOT ABORIG. OR TORRES STRAIT IS.	0		1	ENTEROVIRUS MENINGITIS	1	0	survived	survived	survived	0							0	132	10	90	0	21	450	3.8	0		0	not S.pneumoniae			Enterovirus														0
67	23	M	1	NOT ABORIG. OR TORRES STRAIT IS.	0		1	ENTEROVIRUS MENINGITIS	1	0	survived	survived	survived	0							0	150	45	55	0	5	590	3.6	0		0	not S.pneumoniae			Enterovirus														0
68	23	F	0	NOT ABORIG. OR TORRES STRAIT IS.	0		3	ENTEROVIRUS MENINGITIS	1	0	survived	survived	survived	0								0	0	0	0	25	210	3	0		0	not S.pneumoniae			Enterovirus														0
69	18	F	0	NOT ABORIG. OR TORRES STRAIT IS.	0		3	ENTEROVIRUS MENINGITIS	1	0	survived	survived	survived	0							0	2				8	520	3.6	0		0	not S.pneumoniae			Enterovirus														0
70	39	M	1	NOT ABORIG. OR TORRES STRAIT IS.	0		3	ENTEROVIRUS MENINGITIS	1	0	survived	survived	survived	0							0	180	55	45	0	0	2000	3.8	0		0	not S.pneumoniae			Enterovirus														0
71	28	M	1	NOT ABORIG. OR TORRES STRAIT IS.	0		3	BACTERIAL MENINGITIS UNSPECIFIED	1	0	survived	survived	survived	0					0		1	300	90	10	0	5	1400	3.9	0	0	0	not S.pneumoniae			Enterovirus														0
72	25	M	1	NOT ABORIG. OR TORRES STRAIT IS.	0		3	NONPYOGENIC MENINGITIS	1	0	survived	survived	survived	0								210	0	100	0	10	1200	2.6	0		0	not S.pneumoniae			0														0
73	17	F	0	TORRES STRAIT IS. NOT ABORIGINAL	1	1	3	MENINGITIS UNSPECIFIED	1	0	survived	survived	survived	1					0		0	20				2400			0		0	not S.pneumoniae												0		0			0
74	24	F	0	NOT ABORIG. OR TORRES STRAIT IS.	0		3	HSV2 MENINGITIS	1	0	survived	survived	survived	0			0	no HIV			0	600	0	100	0	10	1200	2.3	0		0	not S.pneumoniae			HSV2					4.6	0.5	0	no HIV
75	8	F	0	NOT ABORIG. OR TORRES STRAIT IS.	0		3	ENTEROVIRUS MENINGITIS	1	0	survived	survived	survived	0							0	70	88	12	0	3250	450	4.3	0		Coagulase neg Staphylococcus	not S.pneumoniae			Enterovirus														0
76	5	M	1	TORRES STRAIT IS. NOT ABORIGINAL	1	1	3	ENTEROVIRUS MENINGITIS	1	0	survived	survived	survived	0							0	2000	30	70	0	130	610	3	0		0	not S.pneumoniae			Enterovirus					5.9	0.5								0
77	1	M	1	NOT ABORIG. OR TORRES STRAIT IS.	0		3	PNEUMOCOCCAL MENINGITIS	1	0	survived	survived	survived	0					0		0	140				30	1600	0.2	Gram pos cocci resembling S.pneumoniae	0	Streptococcus pneumoniae	sensitive				S. pneumoniae Ag													Streptococcus pneumoniae
78	21	M	1	NOT ABORIG. OR TORRES STRAIT IS.	0			BACTERIAL MENINGITIS UNSPECIFIED	1	0	survived	survived	survived	1					0		1	1900	55	45	0	300	1700	0.2	0	0	0	not S.pneumoniae			0														0
79	70	M	1	NOT ABORIG. OR TORRES STRAIT IS.	0		3	BACT MENINGOENCEPHALIT MENINGOMYELIT NEC	1	1	0	0	17-Dec-03	0					1		0	500	50	50	0	180	610	5.3	0	0	Enterococcus faecalis	not S.pneumoniae																	Enterococcus faecalis
80	36	F	0	NOT ABORIG. OR TORRES STRAIT IS.	0		3	MENINGOCOCCAL MENINGITIS	1	0	survived	survived	survived	0								4				0	320	3.9	0		N. meningitidis B-Lactamase negative	not S.pneumoniae																	Neisseria meningitidis
81	61	M	1	NOT ABORIG. OR TORRES STRAIT IS.	0		3	INTRACRANIAL ABSCESS AND GRANULOMA	4	1	0	0	30-May-07	0			0	no HIV	0		0																												0
82	83	M	1	NOT ABORIG. OR TORRES STRAIT IS.	0		3	INTRACRANIAL ABSCESS AND GRANULOMA	4	1	0	0	15-Dec-02	0					0		1																												Staphylococcus aureus
83	79	F	0	NOT ABORIG. OR TORRES STRAIT IS.	0		3	ENCEPHALIT &/OR MYELITIS VIRAL DIS CL/E	2	1	0	0	1-Aug-13	0					0		0	350	5	95	0	40	1500	2.4	0	0	0	not S.pneumoniae			HSV1	0													0
84	44	M	1	ABORIGINAL NOT TORRES STRAIT IS.	1	0	3	STREPTOCOCCAL MENINGITIS	1	0	survived	survived	survived	0					0		0	5000	88	12	0	13000	1600	9.4	Gram pos cocci resembling S.pneumoniae		Streptococcus pneumoniae	sensitive
85	59	M	1	NOT ABORIG. OR TORRES STRAIT IS.	0		4	GBS MENINGITIS	1	1	0	0	2-Nov-08	1							0								Gram pos cocci		Streptococcus agalactiae	not S.pneumoniae																	0
86	23	F	0	NOT ABORIG. OR TORRES STRAIT IS.	0		1	ENTEROVIRUS MENINGITIS	1	0	survived	survived	survived	0						0	0	50	80	20	0	10	520	3.3	0		0	not S.pneumoniae			Enterovirus					6.1	0.54								0
87	36	M	1	NOT ABORIG. OR TORRES STRAIT IS.	0		3	ENTEROVIRUS MENINGITIS	1	0	survived	survived	survived	0							0	380	60	40	0	25	1400	3.5	0		0	not S.pneumoniae			Enterovirus					6.1	0.57								0
88	2	M	1	ABORIGINAL NOT TORRES STRAIT IS.	1	0	4	HAEMOPHILUS MENINGITIS	1	0	survived	survived	survived	0			0	no HIV	0			500	80	20	0	300	660	1	0	0	Haemophilus influenzae	not S.pneumoniae										0	no HIV						Haemophilus influenzae
89	5	M	1	NOT ABORIG. OR TORRES STRAIT IS.	0		3	BACTERIAL MENINGITIS UNSPECIFIED	1	0	survived	survived	survived	0								66	50	50	0	20	250	3.5	0	0	0	not S.pneumoniae																	0
90	9	F	0	NOT ABORIG. OR TORRES STRAIT IS.	0		5	MENINGITIS IN BACT DIS CLASS ELSEWHERE	1	0	survived	survived	survived	0			0	no HIV	0		0	100	8	92	0	2000	86000	1.4	0	0	0	not S.pneumoniae	0			0						0	no HIV						0
91	36	F	0	NOT ABORIG. OR TORRES STRAIT IS.	0		3	ENCEPHALIT &/OR MYELITIS VIRAL DIS CL/E	1	0	survived	survived	survived	0							0	6				350	200	3.5	0		0	not S.pneumoniae
92	79	M	1	ABORIGINAL NOT TORRES STRAIT IS.	1	0	3	ENCEPHALIT &OR MYELIT INFECT PARASIT DIS	2	1	0	0	12-Jan-07	0					0		0
93	30	M	1	NOT ABORIG. OR TORRES STRAIT IS.	0		3	MENINGITIS IN MYCOSES	1	1	0	0	12-Jun-17	0			0	no HIV	0		0	153	10	90	0	10	480	3	Yeast	1	Cryptococcus gattii	not S.pneumoniae				CrAg						0	no HIV						0
94	59	M	1	NOT ABORIG. OR TORRES STRAIT IS.	0		3	STREPTOCOCCAL MENINGITIS	1	1	1	1	13-Sep-02	1					0		1	800				75000	1500	0.9	0	0	0	not S.pneumoniae	0		0	0													Staphylococcus epidermidis
95	79	M	1	NOT ABORIG. OR TORRES STRAIT IS.	0		3	GBS MENINGITIS	1	1	0	0	26-Dec-07	1							0	2630	99	1	0	380	3000	2	Gram pos cocci		Streptococcus agalactiae	not S.pneumoniae																	0
96	64	M	1	ABORIGINAL NOT TORRES STRAIT IS.	1	0	5	ENCEPHALIT &OR MYELIT INFECT PARASIT DIS	4	0	survived	survived	survived	0			0	no HIV	0		0																					0	no HIV	0		0			Staphylococcus aureus, Escherichia coli
97	5	M	1	NOT ABORIG. OR TORRES STRAIT IS.	0		3	ENTEROVIRUS MENINGITIS	1	0	survived	survived	survived	0								20				5	150	5.3	0		0	not S.pneumoniae			Enterovirus														0
98	5	M	1	NOT ABORIG. OR TORRES STRAIT IS.	0		3	MENINGITIS UNSPECIFIED	1	0	survived	survived	survived	0					0		0																												0
99	24	F	0	NOT ABORIG. OR TORRES STRAIT IS.	0		3	MENINGITIS UNSPECIFIED	1	0	survived	survived	survived	0							0	4				100	210	3.7	0		0	not S.pneumoniae																	0
100	58	F	0	NOT ABORIG. OR TORRES STRAIT IS.	0		4	MENINGITIS UNSPECIFIED	1	1	1	1	9-Dec-02	1			0	no HIV	0		0	600	96	4	0	400	2300	3.1	Gram pos cocci		0	not S.pneumoniae										0	no HIV						Streptococcus agalactiae
101	36	M	1	ABORIGINAL NOT TORRES STRAIT IS.	1	0	3	STAPHYLOCOCCAL MENINGITIS	1	1	0	0	22-May-20	1			0	no HIV	1		1	50	18	82	0	1	400	4.1	0	0	0	not S.pneumoniae	0		0	0	1					0	no HIV						Staphylococcus aureus
102	35	F	0	TORRES STRAIT IS. NOT ABORIGINAL	1	1	3	MENINGITIS IN MYCOSES	1	0	survived	survived	survived	0			1	1	0		0	220	8	91	1	10	1900	1.3	0	0	0	not S.pneumoniae			0	CrAg						1	0.04	0	0	0			0
103	1	F	0	NOT ABORIG. OR TORRES STRAIT IS.	0		3	PNEUMOCOCCAL MENINGITIS	1	0	survived	survived	survived	0								2100	98	2	0	200	1400	0.2	Gram pos cocci resembling S.pneumoniae		Streptococcus pneumoniae	sensitive																	Streptococcus pneumoniae
104	46	F	0	NOT ABORIG. OR TORRES STRAIT IS.	0		3	MENINGITIS IN MYCOSES	1	0	survived	survived	survived	0					0		0	40	30	70	0	300	3600	0.6	0	0	0	not S.pneumoniae				CrAg
105	49	M	1	NOT ABORIG. OR TORRES STRAIT IS.	0		3	MENINGITIS IN MYCOSES	1	0	survived	survived	survived	0			0	no HIV	0		0	110	1	99	0	1	720	3.6	0	1	Cryptococcus gattii	not S.pneumoniae	0		0	CrAg						0	no HIV						0
106	0	F	0	ABORIGINAL NOT TORRES STRAIT IS.	1	0	3	STREPTOCOCCAL MENINGITIS	1	0	survived	survived	survived	0					0		1	17				2300	940	2.9	0		0	not S.pneumoniae																	Streptococcus agalactiae
107	72	M	1	TORRES STRAIT IS. NOT ABORIGINAL	1	1	3	MENINGITIS	1	1		1	18-Jun-03	0								100	85	15	0	15	4600	1.9	0		Enterococcus faecalis	not S.pneumoniae								4.7	0.4								0
108	0	M	1	NOT STATED/UNKNOWN	NOT STATED/UNKNOWN	NOT STATED/UNKNOWN	3	MENINGITIS UNSPECIFIED	1	0	survived	survived	survived	0							0	75	6	94	0	250	2100	3	0		0	not S.pneumoniae																	Klebsiella pneumoniae
109	0	F	0	TORRES STRAIT IS. NOT ABORIGINAL	1	1	2	HSV2 MENINGITIS	1	0	survived	survived	survived	1							0	95	38	62	0	0	1000	3.4	0		0	not S.pneumoniae			HSV2					5.5	0.62
110	20	M	1	ABORIGINAL NOT TORRES STRAIT IS.	1	0	3	MENINGITIS IN MYCOSES	1	0	survived	survived	survived	0			0	no HIV	0		0	125	60	40	0	80	750	2.5	Yeast	1	Cryptococcus gattii	not S.pneumoniae				CrAg						0	no HIV						0
111	48	M	1	ABORIGINAL NOT TORRES STRAIT IS.	1	0	3	MENINGITIS IN MYCOSES	1	1	1	1	12-Jul-03	0					1		0	500				0	5200	3.1	0	0	0	not S.pneumoniae	0			CrAg
112	0	M	1	NOT ABORIG. OR TORRES STRAIT IS.	0			HAEMOPHILUS MENINGITIS	1	0	survived	survived	survived	1					0		0	8500	89	11	0	90			Gram neg bacilli		Haemophilus influenzae	not S.pneumoniae																	Haemophilus influenzae
113	7	F	0	NOT ABORIG. OR TORRES STRAIT IS.	0			BACTERIAL MENINGITIS UNSPECIFIED	1	0	survived	survived	survived	0							0	16				10	370	2.7	0		0	not S.pneumoniae			0
114	5	M	1	ABORIGINAL NOT TORRES STRAIT IS.	1	0	5	ENTEROVIRUS MENINGITIS	1	0	survived	survived	survived	0								160	25	75	0	10	680	3.8	0		0	not S.pneumoniae			Enterovirus														0
115	47	M	1	ABORIGINAL NOT TORRES STRAIT IS.	1	0	3	CHRONIC MENINGITIS	1	1	1	1	9-Jul-03	0					1		0	320	10	90	0	5	3800	0.6	0	0	Cryptococcus neoformans	not S.pneumoniae	0		0	CrAg													0
116	82	M	1	ABORIGINAL NOT TORRES STRAIT IS.	1	0	3	MENINGITIS IN MYCOSES	1	0	survived	survived	survived	0					0		0	300	1	99	0	400	550	1.8	0	0	Cryptococcus gattii	not S.pneumoniae	0			CrAg													0
117	60	M	1	NOT ABORIG. OR TORRES STRAIT IS.	0		3	INTRACRANIAL ABSCESS AND GRANULOMA	4	0	survived	survived	survived	0			0	no HIV	1		0	3				45	670	3.3	0	0	0	not S.pneumoniae				0						0	no HIV	0		0			0
118	42	M	1	NOT ABORIG. OR TORRES STRAIT IS.	0		3	BACTERIAL MENINGITIS UNSPECIFIED	1	0	survived	survived	survived	0					0		0	1000	80	20	0	0	900	3	0	0	0	not S.pneumoniae			0	0													0
119	28	F	0	TORRES STRAIT IS. NOT ABORIGINAL	1	1	1	MENINGOCOCCAL MENINGITIS	1	0	survived	survived	survived	0							0	400	92	8	0	250	4400	1.1	Gram neg diplococci		N. meningitidis B-Lactamase negative	not S.pneumoniae																	0
120	44	M	1	ABORIGINAL NOT TORRES STRAIT IS.	1	0	5	INTRACRANIAL ABSCESS AND GRANULOMA	4	1	0	0	26-Jul-12	1			0	no HIV	1		0	25	55	45	0	17	860	3.7	0		0	not S.pneumoniae										0	no HIV						0
121	43	M	1	NOT ABORIG. OR TORRES STRAIT IS.	0		2	MENINGITIS IN MYCOSES	1	0	survived	survived	survived	0					0		1	50	10	90	0	120	970	2	Yeast resembling Cryptococcus	1	Cryptococcus neoformans	not S.pneumoniae				CrAg													Staphylococcus aureus
122	41	M	1	NOT ABORIG. OR TORRES STRAIT IS.	0		3	NONPYOGENIC MENINGITIS	1	0	survived	survived	survived	0			0	no HIV	0		0	400	75	25	0	7	520	3.4	0	0	0	not S.pneumoniae			0	0						0	no HIV					0	0
123	0	M	1	NOT ABORIG. OR TORRES STRAIT IS.	0		5	ENCEPHALIT MYELITIS ENCEPHALOMYELIT NOS	2	0	survived	survived	survived	0			0	no HIV			1																					0	no HIV	0		0		0	0
124	69	F	0	ABORIGINAL NOT TORRES STRAIT IS.	1	0	5	INTRACRANIAL ABSCESS AND GRANULOMA	4	1	1	1	6-Dec-03	0					0																														Staphylococcus aureus
125	0	M	1	NOT STATED/UNKNOWN-FOLLOW UP REQUIRED	NOT STATED/UNKNOWN-FOLLOW UP REQUIRED	NOT STATED/UNKNOWN-FOLLOW UP REQUIRED		MENINGITIS	1	0	survived	survived	survived	1							0	60	72	28	0	4000	1000	2.7	0		Klebsiella pneumoniae	not S.pneumoniae
126	6	F	0	NOT ABORIG. OR TORRES STRAIT IS.	0			BACTERIAL MENINGITIS UNSPECIFIED	1	0	survived	survived	survived	1			0	no HIV	0		0	3				0	130	6.2	0		0	not S.pneumoniae				0						0	no HIV					0	0
127	74	F	0	NOT ABORIG. OR TORRES STRAIT IS.	0		3	HSV1		1	0	0	1-Jul-19	0			0	no HIV			0	60	1	99	0	4	670	3.2	0		0	not S.pneumoniae			HSV1
128	67	M	1	NOT ABORIG. OR TORRES STRAIT IS.	0				2	0	survived	survived	survived	1			0	no HIV	0		0	65	18	81	1	1	790	4.3	0		Candida sp.	not S.pneumoniae	0		0					7.9	0.54	0	no HIV	0	0	0		Flavivirus IgM	0
129	10	F	0	TORRES STRAIT IS. NOT ABORIGINAL	1	1	5	MENINGOCOCCAL MENINGITIS	1	0	survived	survived	survived	0						0	0	825	30	70	0	1	1300	2	0	0	0	not S.pneumoniae			Neisseria meningitidis														0
130	0	M	1	NOT ABORIG. OR TORRES STRAIT IS.	0		3	PNEUMOCOCCAL MENINGITIS	1	0	survived	survived	survived	1							0																												Streptococcus pneumoniae
131	16	F	0	NOT ABORIG. OR TORRES STRAIT IS.	0		3	MENINGITIS	1	0	survived	survived	survived	0						0	0	5				3	1900	3.4	Gram pos bacilli		Propionibacterium acnes	not S.pneumoniae																	0
132	73	F	0	NOT ABORIG. OR TORRES STRAIT IS.	0		3	HSV1		1	0	0	30-May-07	0								160	6	94	0	5	1600	2	0		0	not S.pneumoniae			HSV1
133	0	M	1	TORRES STRAIT IS. NOT ABORIGINAL	1	1	5	MENINGITIS UNSPECIFIED	1	0	survived	survived	survived	0							0	3000	77	23	0	500			0	0	0	not S.pneumoniae			0														0
134	42	F	0	NOT ABORIG. OR TORRES STRAIT IS.	0		3	HSV2 MENINGITIS	1	0	survived	survived	survived	0							0	600	1	99	0	20	1700	3.3	0		0	not S.pneumoniae			HSV2
135	0	F	0	NOT ABORIG. OR TORRES STRAIT IS.	0			HAEMOPHILUS MENINGITIS	1	0	survived	survived	survived	0			0	no HIV	0		0	7000	32	68	0	6000	4900	0.2	Gram neg bacilli		Haemophilus influenzae	not S.pneumoniae	0			0						0	no HIV						Haemophilus influenzae
136	2	F	0	ABORIGINAL NOT TORRES STRAIT IS.	1	0	5	HAEMOPHILUS MENINGITIS	1	1	0	0	1-Jul-04	0					0																									0		0			Haemophilus influenzae
137	0	M	1	ABORIGINAL NOT TORRES STRAIT IS.	1	0	3	MENINGOCOCCAL MENINGITIS	1	0	survived	survived	survived	0								9000	83	17	0	300	1200	2.6	Gram neg cocci		0	not S.pneumoniae			Neisseria meningitidis														Neisseria meningitidis
138	64	M	1	NOT ABORIG. OR TORRES STRAIT IS.	0		3	MENINGITIS UNSPECIFIED	1	1	0	0	17-Apr-04	0							0	580	85	15	0	30	920	1.8	0		Pseudomonas aeruginosa	not S.pneumoniae																	0
139	0	M	1	ABORIGINAL NOT TORRES STRAIT IS.	1	0	4	MENINGITIS IN BACT DIS CLASS ELSEWHERE	1	0	survived	survived	survived	0					0		1																												Salmonella Virchow
140	0	M	1	NOT ABORIG. OR TORRES STRAIT IS.	0		3	HSV1		0	survived	survived	survived	0								150	16	84	0	11	470	3.4	0		0	not S.pneumoniae			HSV1
141	71	F	0	NOT ABORIG. OR TORRES STRAIT IS.	0		3	ENCEPHALIT MYELITIS ENCEPHALOMYELIT NOS	2	1	0	0	2-May-06	0			0	no HIV	0	0	0	6				120	440	2.7	0		0	not S.pneumoniae					1					0	no HIV						0
142	20	F	0	NOT ABORIG. OR TORRES STRAIT IS.	0		3	MENINGITIS UNSPECIFIED	4	0	survived	survived	survived	1			0	no HIV	0		1																					0	no HIV						0
143	24	M	1	NOT ABORIG. OR TORRES STRAIT IS.	0			MENINGOCOCCAL MENINGITIS	1					0						0	0	5000	95	5	0	500	4200	1.6	Gram neg diplococci		0	not S.pneumoniae			Neisseria meningitidis														0
144	0	F	0	ABORIGINAL NOT TORRES STRAIT IS.	1	0	5	MENINGITIS IN BACT DIS CLASS ELSEWHERE	1	1	0	0	11-Oct-12	1					0		0	2100	90	10	0	1000	6200	0.2	Gram neg bacilli		Salmonella Aberdeen	not S.pneumoniae												0	0	0			Salmonella Aberdeen
145	52	M	1	NOT ABORIG. OR TORRES STRAIT IS.	0		3	VZV MENINGITIS	1	0	survived	survived	survived	0							0	108	1	99	0	41	790	4.6	0		0	not S.pneumoniae			Varicella zoster virus
146	71	F	0	NOT ABORIG. OR TORRES STRAIT IS.	0		3	MENINGITIS UNSPECIFIED	4	1	0	0	2-May-06	0			0	no HIV	0	0	0	200	83	17	0	460	950	1.3	0		0	not S.pneumoniae										0	no HIV						0
147	41	M	1	NOT ABORIG. OR TORRES STRAIT IS.	0		3	INTRACRANIAL ABSCESS AND GRANULOMA	4	0	survived	survived	survived	1					0		1																							0		0			Staphylococcus aureus
148	1	M	1	BOTH ABORIG. & TORRES STRAIT IS.	1	2	3	INTRACRANIAL ABSCESS AND GRANULOMA	4	0	survived	survived	survived	0					0		0																												0
149	26	F	0	NOT ABORIG. OR TORRES STRAIT IS.	0		3	MENINGITIS IN BACT DIS CLASS ELSEWHERE	1	0	survived	survived	survived	0							0																												Neisseria meningitidis
150	39	M	1	NOT ABORIG. OR TORRES STRAIT IS.	0		3	MENINGITIS IN BACT DIS CLASS ELSEWHERE	1	1	0	0	14-Sep-06	0			1		0	0	1	225	33	67	0	80	2300	0.2	0	0	Listeria monocytogenes	not S.pneumoniae										1	0.04						0
151	47	M	1	NOT ABORIG. OR TORRES STRAIT IS.	0		1	MENINGITIS IN BACT DIS CLASS ELSEWHERE	1	0	survived	survived	survived	1							0																							0	0	0			Neisseria meningitidis
152	22	F	0	NOT STATED/UNKNOWN	NOT STATED/UNKNOWN	NOT STATED/UNKNOWN	3	ENCEPHALIT MYELITIS ENCEPHALOMYELIT UNSP	2	0	survived	survived	survived	0			0	no HIV			0	1				20	300	2.9	0		Propionibacterium acnes, probable contaminant	not S.pneumoniae										0	no HIV	0		0	0	0	0
153	0	F	0	NOT STATED/UNKNOWN	NOT STATED/UNKNOWN	NOT STATED/UNKNOWN	3	STREPTOCOCCAL MENINGITIS	1	0	survived	survived	survived	0					0		1	300				65	1700	1.8	Gram pos cocci resembling Streptococci		Streptococcus agalactiae	not S.pneumoniae																	Streptococcus agalactiae
154	38	M	1	NOT ABORIG. OR TORRES STRAIT IS.	0		3	MENINGITIS IN MYCOSES	1	0	survived	survived	survived	0			0	no HIV	0		0	42	55	45	0	0	990	3.4	Yeast	1	Cryptococcus gattii	not S.pneumoniae				CrAg	1					0	no HIV	0		0		VZV IgM	0
156	47	M	1	ABORIGINAL NOT TORRES STRAIT IS.	1	0	5	INTRACRANIAL ABSCESS AND GRANULOMA	4	1	0	0	9-Oct-09	0					0	0	0																							1		2			0
157	0	F	0	ABORIGINAL NOT TORRES STRAIT IS.	1	0	5	MENINGITIS UNSPECIFIED	1	1	0	0	9-Jan-11	1					0		0	1900	50	50	0	550	3500	0.2	0		0	not S.pneumoniae	0							6.5	0.05								0
158	0	M	1	BOTH ABORIG. & TORRES STRAIT IS.	1	2	3	MENINGITIS UNSPECIFIED	1	0	survived	survived	survived	0					0		0	400	85	15	0	180	790	3.6	0		0	not S.pneumoniae			0					6.6	0.55								0
159	63	M	1	NOT ABORIG. OR TORRES STRAIT IS.	0		3	STAPHYLOCOCCAL MENINGITIS	1	1	0	0	11-Sep-05	0						0	0	3100	98	2	0	10000	780	2.3	Gram pos cocci (intracellular)	0	Staphylococcus aureus (MRSA)	not S.pneumoniae																	0
160	0	M	1	NOT ABORIG. OR TORRES STRAIT IS.	0		3	MENINGITIS UNSPECIFIED	1	0	survived	survived	survived	0					0		0	90	56	44	0	300	1500	2.1	0		0	not S.pneumoniae			0
161	32	F	0	NOT ABORIG. OR TORRES STRAIT IS.	0		3	BACTERIAL MENINGITIS UNSPECIFIED	1	0	survived	survived	survived	0					0	0	0	40	25	75	0	2	330	2.6	0		0	not S.pneumoniae			0
162	14	M	1	BOTH ABORIG. & TORRES STRAIT IS.	1	2	5	ENTEROVIRUS MENINGITIS	1	0	survived	survived	survived	0							0	45	10	90	0	1	260	3.7	0		0	not S.pneumoniae			Enterovirus														0
163	40	F	0	NOT ABORIG. OR TORRES STRAIT IS.	0		3	NONPYOGENIC MENINGITIS	1	0	survived	survived	survived	0			0	no HIV	0	0	0	1500	5	95	0	15	1200	3.8	0		0	not S.pneumoniae			0	0						0	no HIV	0		0		RRV IgM and IgG	0
164	1	F	0	NOT ABORIG. OR TORRES STRAIT IS.	0		3	MENINGOCOCCAL MENINGITIS	1	0	survived	survived	survived	0								1200	20	80	0	75	560	1.1	0		N. meningitidis B-Lactamase negative	not S.pneumoniae																	0
165	17	M	1	ABORIGINAL NOT TORRES STRAIT IS.	1	0	3	ENTEROVIRUS MENINGITIS	1	0	survived	survived	survived	0			0	no HIV			0	375	99	1	0	15	290	3.4	0		0	not S.pneumoniae			Enterovirus														0
166	0	M	1	NOT ABORIG. OR TORRES STRAIT IS.	0		3	STREPTOCOCCAL MENINGITIS	1	0	survived	survived	survived	0					0		0	30				9500	6000	3.8	0		0	not S.pneumoniae																	0
167	22	F	0	TORRES STRAIT IS. NOT ABORIGINAL	1	1	3	ENTEROVIRUS MENINGITIS	1	0	survived	survived	survived	0						0	0	153	95	5	0	10	260	2.6	0		0	not S.pneumoniae			Enterovirus														0
168	19	F	0	NOT ABORIG. OR TORRES STRAIT IS.	0		3	MENINGITIS UNSPECIFIED	1	0	survived	survived	survived	0					0	0	0	0				1700	660	3.6	0		0	not S.pneumoniae								5.8	0.62							0	Neisseria meningitidis
169	0	F	0	ABORIGINAL NOT TORRES STRAIT IS.	1	0	3	ENTEROVIRUS MENINGITIS	1	0	survived	survived	survived	0								210	80	20	0	15	630	2.7	0		0	not S.pneumoniae			Enterovirus														0
170	85	M	1	NOT ABORIG. OR TORRES STRAIT IS.	0		3	INTRACRANIAL ABSCESS AND GRANULOMA	4	1	0	0	6-Apr-08	0					0	0	0																												0
171	0	M	1	NOT ABORIG. OR TORRES STRAIT IS.	0		3	MENINGOCOCCAL MENINGITIS	1	0	survived	survived	survived	0								6500	85	15	0	400	1100	0.3	Gram neg diplococci		N. meningitidis B-Lactamase negative	not S.pneumoniae																	0
172	17	F	0	NOT ABORIG. OR TORRES STRAIT IS.	0		3	MENINGOCOCCAL MENINGITIS	1	0	survived	survived	survived	0							0	9600	95	5	0	800	3300	1.9	Gram neg diplococci		0	not S.pneumoniae			Neisseria meningitidis					7.8	0.24								0
173	14	M	1	ABORIGINAL NOT TORRES STRAIT IS.	1	0	3	MENINGITIS IN BACT DIS CLASS ELSEWHERE	1	0	survived	survived	survived	0					1		0																											Leptospira IgM	0
174	8	M	1	NOT STATED/UNKNOWN-FOLLOW UP REQUIRED	NOT STATED/UNKNOWN-FOLLOW UP REQUIRED	NOT STATED/UNKNOWN-FOLLOW UP REQUIRED	5	MENINGOCOCCAL MENINGITIS	1	0	survived	survived	survived	0							0	1500	96	4	0	450	98	2.5	0		0	not S.pneumoniae			Neisseria meningitidis														0
175	18	F	0	NOT ABORIG. OR TORRES STRAIT IS.	0		3	MENINGOCOCCAL MENINGITIS	1	0	survived	survived	survived	1						0	0	5000	99	1	0	800	3800	1.5	Gram neg cocci		N. meningitidis B-Lactamase negative	not S.pneumoniae																	Neisseria meningitidis
176	7	M	1	TORRES STRAIT IS. NOT ABORIGINAL	1	1	3	ENTEROVIRUS MENINGITIS	1	0	survived	survived	survived	0			0	no HIV				160	38	62	0	30	440	2.7	0		0	not S.pneumoniae			Enterovirus														0
177	53	F	0	NOT ABORIG. OR TORRES STRAIT IS.	0		1	INTRACRANIAL ABSCESS AND GRANULOMA	4	0	survived	survived	survived	1			0	no HIV	0	0	0																					0	no HIV					0	0
178	49	F	0	NOT ABORIG. OR TORRES STRAIT IS.	0		3	HSV2 MENINGITIS	1	0	survived	survived	survived	0			0	no HIV		0	0	110	5	95	0	5	1100	3	0		0	not S.pneumoniae			HSV2					4.8	0.62	0	no HIV
179	50	F	0	NOT ABORIG. OR TORRES STRAIT IS.	0		3	HSV2 MENINGITIS	1	0	survived	survived	survived	0						0		100	2	98	0	10	900	2.7	0		0	not S.pneumoniae			HSV2
180	27	M	1	NOT ABORIG. OR TORRES STRAIT IS.	0		3	BACTERIAL MENINGITIS UNSPECIFIED	1	0	survived	survived	survived	0					0	0	0																							0		0		0	0
181	20	F	0	ABORIGINAL NOT TORRES STRAIT IS.	1	0	5	OTH ENCEPHALIT MYELITIS ENCEPHALOMYELIT	2	0	survived	survived	survived	1			0	no HIV	0	0	0	100	46	54	0	5	430	2.6	0		0	not S.pneumoniae	0		0	0	1			5.7	0.46	0	no HIV	0		0		Flavivirus IgM	0
182	0	M	1	NOT ABORIG. OR TORRES STRAIT IS.	0		1	PNEUMOCOCCAL MENINGITIS	1	0	survived	survived	survived	0							0	630	60	40	0	85	2100	0.2	Gram pos cocci		Streptococcus pneumoniae	sensitive																	Streptococcus pneumoniae
183	55	M	1	ABORIGINAL NOT TORRES STRAIT IS.	1	0	3	MENINGITIS UNSPECIFIED	1	0	survived	survived	survived	0					0	0	0	70	90	10	0	10	510	4.3	0		0	not S.pneumoniae			0														0
184	12	F	0	NOT ABORIG. OR TORRES STRAIT IS.	0		3	ENCEPHALIT MYELITIS ENCEPHALOMYELIT UNSP	4	0	survived	survived	survived	1					0		0	190	82	18	0	2	520	4	0	0	Burkholderia pseudomallei	not S.pneumoniae												0	0	0		B.pseudomallei IgM	0
185	3	F	0	NOT ABORIG. OR TORRES STRAIT IS.	0			INTRCRAN INTRASPINAL ABS GRANULOMA CL/E	4	0	survived	survived	survived	0			0	no HIV	0		0																					0	no HIV
186	2	F	0	ABORIGINAL NOT TORRES STRAIT IS.	1	0	3	STREPTOCOCCAL MENINGITIS	1	0	survived	survived	survived	1					0		0	45				10	1900	0.2	Gram pos cocci		Streptococcus pneumoniae	sensitive																	0
187	47	M	1	NOT ABORIG. OR TORRES STRAIT IS.	0			EBV MENINGITIS	1	0	survived	survived	survived	0			0	no HIV		0	0	67	1	99	0	6	920	2.9	0		0	not S.pneumoniae			EBV													EBV IgM, IgG	0
188	27	F	0	NOT ABORIG. OR TORRES STRAIT IS.	0		3	BACTERIAL MENINGITIS UNSPECIFIED	1	0	survived	survived	survived	0					0	0	0	400	70	30	0	1	440	2.1	0	0	0	not S.pneumoniae			0	0								0		0			0
189	82	M	1	NOT ABORIG. OR TORRES STRAIT IS.	0		3	HSV1		1	0	0	2-Jun-08	0						0	0	140	3	97	0	13	2400	2.1	0		0	not S.pneumoniae			HSV1
190	47	M	1	NOT ABORIG. OR TORRES STRAIT IS.	0		1	PNEUMOCOCCAL MENINGITIS	1	0	survived	survived	survived	1			0	no HIV	0	0	1	60				25	5200	0.2	Gram pos cocci		Streptococcus pneumoniae	resistant										0	no HIV						0
191	26	M	1	NOT ABORIG. OR TORRES STRAIT IS.	0		3	MENINGITIS UNSPECIFIED	1	0	survived	survived	survived	0			0	no HIV	0	0	0	500	2	98	0	10	690	3	0		Micrococcus sp. (low numbers or contamination)	not S.pneumoniae			HSV2	0						0	no HIV						0
192	10	F	0	NOT ABORIG. OR TORRES STRAIT IS.	0		3	INTRACRANIAL ABSCESS AND GRANULOMA	4	0	survived	survived	survived	1							0																												0
193	27	M	1	NOT ABORIG. OR TORRES STRAIT IS.	0		3	ENTEROVIRUS MENINGITIS	1	0	survived	survived	survived	0						0	0	18	40	60	0	7	440	3.6	0		0	not S.pneumoniae			Enterovirus														0
194	58	M	1	NOT ABORIG. OR TORRES STRAIT IS.	0		3	MENINGITIS UNSPECIFIED	1	1	0	0	30-Aug-19	1					0	0	0	6000	95	5	0	50	950	0.2	0		0	not S.pneumoniae								7.3	0.04								Streptococcus agalactiae
195	1	M	1	ABORIGINAL NOT TORRES STRAIT IS.	1	0	3	BACTERIAL MENINGITIS UNSPECIFIED	1	0	survived	survived	survived	0					0		0	1500	80	20	0	80000	7600	1.1	Gram pos cocci		0	not S.pneumoniae			0														Staphylococcus aureus
196	0	F	0	NOT STATED/UNKNOWN	NOT STATED/UNKNOWN	NOT STATED/UNKNOWN	3	BACTERIAL MENINGITIS UNSPECIFIED	1	0	survived	survived	survived	0							1	4500	76	24	0	2000	2300	6.1	Gram neg bacilli		0	not S.pneumoniae	0		0														0
197	23	M	1	NOT ABORIG. OR TORRES STRAIT IS.	0			ENTEROVIRUS MENINGITIS	1	0	survived	survived	survived	0							0	83	20	80	0	4	960	3.3	0		0	not S.pneumoniae			Enterovirus														0
198	0	M	1	NOT ABORIG. OR TORRES STRAIT IS.	0		3	STREPTOCOCCAL MENINGITIS	1	0	survived	survived	survived	0					0		0	1290	30	70	0	8000			0		0	not S.pneumoniae																	0
199	0	F	0	NOT ABORIG. OR TORRES STRAIT IS.	0		3	ENTEROVIRUS MENINGITIS	1	0	survived	survived	survived	0								1000	85	15	0	25	1100	2.7	0		0	not S.pneumoniae			Enterovirus														0
200	0	M	1	NOT ABORIG. OR TORRES STRAIT IS.	0		3	ENTEROVIRUS MENINGITIS	1	0	survived	survived	survived	0								150	15	85	0	7	710	2.9	0		0	not S.pneumoniae			Enterovirus														0
201	24	F	0	NOT ABORIG. OR TORRES STRAIT IS.	0		3	MENINGITIS UNSPECIFIED	1	0	survived	survived	survived	0					0	0	0	750	95	5	0	5	640	3.9	0	0	0	not S.pneumoniae			Enterovirus														0
202	50	M	1	ABORIGINAL NOT TORRES STRAIT IS.	1	0	1	MENINGITIS IN MYCOSES	1	1	0	0	16-Nov-13	0			0	no HIV	1	1	0	300	2	98	0	30	1800	6.9	0	0	Cryptococcus neoformans	not S.pneumoniae	0	0	0	0	1					0	no HIV	1	1	4		Flavivirus and dengue IgG
203	27	F	0	NOT ABORIG. OR TORRES STRAIT IS.	0		3	ENTEROVIRUS MENINGITIS	1	0	survived	survived	survived	0						0	0	100	81	19	0	9	510	2.7	0		0	not S.pneumoniae			Enterovirus														0
204	0	F	0	NOT ABORIG. OR TORRES STRAIT IS.	0		3	ENTEROVIRUS MENINGITIS	1	0	survived	survived	survived	0								130	95	5	0	35	260	2.6	0		0	not S.pneumoniae			Enterovirus														0
205	6	M	1	NOT ABORIG. OR TORRES STRAIT IS.	0			INTRCRAN INTRASPINAL ABS GRANULOMA CL/E	4	0	survived	survived	survived	0			0	no HIV	0		0	0				92	180	4	0		0	not S.pneumoniae	0			0						0	no HIV					0	0
206	11	M	1	NOT ABORIG. OR TORRES STRAIT IS.	0		3	MENINGITIS UNSPECIFIED	1	0	survived	survived	survived	0					0		0	65	56	44	0	3	250	3	0		0	not S.pneumoniae			Enterovirus														0
207	0	M	1	ABORIGINAL NOT TORRES STRAIT IS.	1	0	5	ENTEROVIRUS MENINGITIS	1	0	survived	survived	survived	0							0	800	26	74	0	8	620	2.8	0		0	not S.pneumoniae			Enterovirus														0
208	61	F	0	NOT ABORIG. OR TORRES STRAIT IS.	0		3	ENCEPHALIT &/OR MYELITIS BACT DIS CL/E	1	1	0	0	3-Nov-18	0					0	0	0	1100	12	88	0	110	1800	0.3	0	0	0	not S.pneumoniae	0		Streptococcus pneumoniae	0													Streptococcus pneumoniae
209	3	M	1	NOT STATED/UNKNOWN-FOLLOW UP REQUIRED	NOT STATED/UNKNOWN-FOLLOW UP REQUIRED	NOT STATED/UNKNOWN-FOLLOW UP REQUIRED	3	MENINGOCOCCAL MENINGITIS	1	1	0	0	19-Sep-18	0							1	4500	86	14	0	430	890	1	0	0	N. meningitidis B-Lactamase negative	not S.pneumoniae			Neisseria meningitidis														0
210	69	M	1	NOT STATED/UNKNOWN-FOLLOW UP REQUIRED	NOT STATED/UNKNOWN-FOLLOW UP REQUIRED	NOT STATED/UNKNOWN-FOLLOW UP REQUIRED	3	HSV2 MENINGITIS	1	1	0	0	9-Feb-10	1			0	no HIV		0	0	240	3	97	0	5	1400	3.6	0		0	not S.pneumoniae			HSV2					7.5	0.48	0	no HIV
211	64	M	1	NOT ABORIG. OR TORRES STRAIT IS.	0		3	CHRONIC MENINGITIS	1	0	survived	survived	survived	0			0	no HIV	0	0	0	170	60	40	0	3	1200	2.7	0	0	0	not S.pneumoniae	0		0	0						0	no HIV	0		0		Flavivirus IgG	0
212	8	M	1	TORRES STRAIT IS. NOT ABORIGINAL	1	1	3	BACTERIAL MENINGITIS UNSPECIFIED	1	0	survived	survived	survived	0					0		0	100	6	94	0	2	680	3.1	0		0	not S.pneumoniae			0														0
213	0	F	0	NOT ABORIG. OR TORRES STRAIT IS.	0		3	ENTEROVIRUS MENINGITIS	1	0	survived	survived	survived	0							0	350	38	62	0	4	700	2.3	0		0	not S.pneumoniae			Enterovirus														0
214	37	M	1	NOT ABORIG. OR TORRES STRAIT IS.	0		3	ENTEROVIRUS MENINGITIS	1	0	survived	survived	survived	0						0	0	220	1	99	0	330	460	3.3	0		0	not S.pneumoniae			Enterovirus														0
215	6	M	1	NOT ABORIG. OR TORRES STRAIT IS.	0		3	ENTEROVIRUS MENINGITIS	1	0	survived	survived	survived	0			0	no HIV			0	1000	45	55	0	3	550	2.7	0		0	not S.pneumoniae			Enterovirus														0
216	33	F	0	NOT ABORIG. OR TORRES STRAIT IS.	0		1	MENINGITIS UNSPECIFIED	1	0	survived	survived	survived	0						0	0	35				1	400	2.7	0		0	not S.pneumoniae			0	0
217	23	F	0	NOT ABORIG. OR TORRES STRAIT IS.	0		3	INTRACRANIAL ABSCESS AND GRANULOMA	4	0	survived	survived	survived	1			0	no HIV	0	0	0																					0	no HIV						0
218	0	M	1	NOT ABORIG. OR TORRES STRAIT IS.	0		5	MENINGOCOCCAL MENINGITIS	1	0	survived	survived	survived	0								3750	71	29	0	15	1000	3.2	0		0	not S.pneumoniae			Neisseria meningitidis														0
219	0	F	0	NOT ABORIG. OR TORRES STRAIT IS.	0		3	MENINGOCOCCAL MENINGITIS	1	0	survived	survived	survived	0							0	120	54	46	0	20500	170	4.3	0		0	not S.pneumoniae			Neisseria meningitidis														0
220	62	M	1	NOT ABORIG. OR TORRES STRAIT IS.	0		3	VZV MENINGITIS	1	1	0	0	5-Jun-08	0						0	0	40	2250	1	99	0	2800	4.1	0		0	not S.pneumoniae			Varicella zoster virus
221	38	F	0	NOT ABORIG. OR TORRES STRAIT IS.	0		3	CRYPTOCOCCAL MENINGITIS	1	0	survived	survived	survived	0						0	0	93	35	65	0	1	1700	0.9	0	0	Cryptococcus neoformans	not S.pneumoniae				CrAg													0
222	1	F	0	NOT STATED/UNKNOWN	NOT STATED/UNKNOWN	NOT STATED/UNKNOWN		PNEUMOCOCCAL MENINGITIS	1	0	survived	survived	survived	0					0		0												0		Streptococcus pneumoniae	0												Dengue IgM	0
223	40	F	0	ABORIGINAL NOT TORRES STRAIT IS.	1	0	3	STAPH AUREUS MENINGITIS	1	1	0	0	24-May-18	0			0	no HIV		0	0	6000	93	7	0	450	2000	3.8	0		Staphylococcus aureus (MRSA)	not S.pneumoniae										0	no HIV						0
224	12	M	1	TORRES STRAIT IS. NOT ABORIGINAL	1	1	3	MENINGOCOCCAL MENINGITIS	1	0	survived	survived	survived	0			0	no HIV		0	0	15500	88	12	0	4	2700	2.1	Gram neg cocci		0	not S.pneumoniae			Neisseria meningitidis							0	no HIV		0				0
225	59	M	1	NOT ABORIG. OR TORRES STRAIT IS.	0		3	ENCEPHALIT MYELITIS ENCEPHALOMYELIT UNSP	2	1	0	0	20-Nov-07	0			1		0	1	0																					1	0.13	1		1			0
226	10	M	1	NOT ABORIG. OR TORRES STRAIT IS.	0		3	STREPTOCOCCAL MENINGITIS	1	0	survived	survived	survived	0							0	2500	70	30	0	200	1600	2.7	0	0	0	not S.pneumoniae																	Streptococcus pneumoniae
227	0	M	1	NOT ABORIG. OR TORRES STRAIT IS.	0		1	ENTEROVIRUS MENINGITIS	1	0	survived	survived	survived	0								200	36	64	0	16000	1200	3.4	0		0	not S.pneumoniae			Enterovirus														0
228	38	F	0	NOT ABORIG. OR TORRES STRAIT IS.	0		3	MENINGITIS DUE TO OTHER SPECIFIED CAUSES	1	0	survived	survived	survived	0			0	no HIV	0	0	0	180	93	7	0	5	420	2.8	0	0	0	not S.pneumoniae			0	0								0		0		0	0
229	0	F	0	ABORIGINAL NOT TORRES STRAIT IS.	1	0	3	OTHER BACTERIAL MENINGITIS	1	0	survived	survived	survived	0							1	250	75	25	0	250	710	1.8	0		0	not S.pneumoniae												0		0			Escherichia coli
230	66	M	1	NOT ABORIG. OR TORRES STRAIT IS.	0		3	HSV1		1	0	0	13-Feb-16	1						0	0	350	1	99	0	5	1100	3.4	0		0	not S.pneumoniae			HSV1
231	9	M	1	NOT ABORIG. OR TORRES STRAIT IS.	0		3	ENTEROVIRUS MENINGITIS	1	0	survived	survived	survived	0								15	50	50	0	55	220	3.3	0		0	not S.pneumoniae			Enterovirus					5.2	0.63								0
232	12	M	1	ABORIGINAL NOT TORRES STRAIT IS.	1	0	1	ENTEROVIRUS MENINGITIS	1	0	survived	survived	survived	0							0	12				1	250	2.7	0		0	not S.pneumoniae			Enterovirus														0
233	11	M	1	ABORIGINAL NOT TORRES STRAIT IS.	1	0		MENINGITIS UNSPECIFIED	1	0	survived	survived	survived	0					0		0	40	64	36	0	10	300	3.3	0		0	not S.pneumoniae			Enterovirus														0
234	0	M	1	ABORIGINAL NOT TORRES STRAIT IS.	1	0	3	MENINGITIS UNSPECIFIED	1	0	survived	survived	survived	0					0			20				450	1000	2.1	0		0	not S.pneumoniae
235	12	M	1	NOT ABORIG. OR TORRES STRAIT IS.	0		5	INTRCRAN INTRASPINAL ABS GRANULOMA CL/E	4	0	survived	survived	survived	0			0	no HIV	0		0	0				4	340	4.9	0		0	not S.pneumoniae	1							8.1	0.6	0	no HIV						Staphylococcus epidermidis
236	49	M	1	NOT ABORIG. OR TORRES STRAIT IS.	0		3	STREPTOCOCCAL MENINGITIS	1	0	survived	survived	survived	1					1	0	0	9100	84	16	0	400	3900	0.2	0		0	not S.pneumoniae			Streptococcus pneumoniae														Streptococcus pneumoniae
237	27	F	0	NOT ABORIG. OR TORRES STRAIT IS.	0		3	ENTEROVIRUS MENINGITIS	1	0	survived	survived	survived	0			0	no HIV		0	0	6				1090	350	3.1	0		0	not S.pneumoniae			Enterovirus														0
238	65	M	1	NOT STATED/UNKNOWN	NOT STATED/UNKNOWN	NOT STATED/UNKNOWN	1	ENCEPHALIT MYELITIS ENCEPHALOMYELIT UNSP	2	1	0	0	1-Sep-08	0					1	0	0	50	5	95	0	1	590	7.1	0		0	not S.pneumoniae			0									0		0		0	0
239	13	M	1	ABORIGINAL NOT TORRES STRAIT IS.	1	0	2	ENTEROVIRUS MENINGITIS	1	0	survived	survived	survived	0							0	52	1	99	0	3	310	3	0		0	not S.pneumoniae			Enterovirus														0
240	0	M	1	ABORIGINAL NOT TORRES STRAIT IS.	1	0	3	ENTEROVIRUS MENINGITIS	1	0	survived	survived	survived	0								6				0	460	2.8	0		0	not S.pneumoniae			Enterovirus														0
241	82	M	1	NOT ABORIG. OR TORRES STRAIT IS.	0		3	ENCEPHALIT MYELITIS ENCEPHALOMYELIT UNSP	2	1	1	1	4-Feb-08	0					0	1	0	9				60	710	3.6	0		0	not S.pneumoniae			0	0													0
242	1	M	1	BOTH ABORIG. & TORRES STRAIT IS.	1	2	3	PNEUMOCOCCAL MENINGITIS	1	0	survived	survived	survived	0					0		0	1500	73	27	0	1100	2300	2.2	Gram neg cocci		0	not S.pneumoniae																	Streptococcus pneumoniae
243	0	M	1	NOT ABORIG. OR TORRES STRAIT IS.	0		3	ENTEROVIRUS MENINGITIS	1	0	survived	survived	survived	0								6				18	530	2.8	0		0	not S.pneumoniae			Enterovirus														0
244	28	F	0	ABORIGINAL NOT TORRES STRAIT IS.	1	0	5	ENTEROVIRUS MENINGITIS	1	0	survived	survived	survived	0						0	0	500	0	100	0	15	1100	4.1	0		0	not S.pneumoniae			Enterovirus														0
245	59	M	1	NOT ABORIG. OR TORRES STRAIT IS.	0		3	INTRACRANIAL ABSCESS AND GRANULOMA	4	1	0	0	21-May-11	1					1	0	0																												Burkholderia pseudomallei
246	0	F	0	TORRES STRAIT IS. NOT ABORIGINAL	1	1	3	ENTEROVIRUS MENINGITIS	1	0	survived	survived	survived	0								40	0	100	0	1000	500	4.1	0		0	not S.pneumoniae			Enterovirus														0
247	0	F	0	NOT ABORIG. OR TORRES STRAIT IS.	0		3	ENTEROVIRUS MENINGITIS	1	0	survived	survived	survived	0							0						1200	3.8	0		0	not S.pneumoniae			Enterovirus														0
248	51	M	1	ABORIGINAL NOT TORRES STRAIT IS.	1	0	3	BACTERIAL MENINGITIS UNSPECIFIED	1	1	1	1	2-Mar-08	1					0	0	1	2000	91	9	0	140	4600	2.4	0	0	0	not S.pneumoniae			0														Corynebacterium jeikeium
249	23	F	0	NOT ABORIG. OR TORRES STRAIT IS.	0		3	ENTEROVIRUS MENINGITIS	1	0	survived	survived	survived	0								140	5	95	0	20	290	3.3	0		0	not S.pneumoniae			Enterovirus														0
250	6	M	1	NOT ABORIG. OR TORRES STRAIT IS.	0		3	ENTEROVIRUS MENINGITIS	1	0	survived	survived	survived	0								100				5	270	3.4	0		0	not S.pneumoniae			Enterovirus														0
251	0	M	1	NOT ABORIG. OR TORRES STRAIT IS.	0		3	ENTEROVIRUS MENINGITIS	1	0	survived	survived	survived	0								500	20	80	0	7000	790	2.7	0		0	not S.pneumoniae			Enterovirus														0
252	66	M	1	TORRES STRAIT IS. NOT ABORIGINAL	1	1	5	INTRACRANIAL ABSCESS AND GRANULOMA	4	0	survived	survived	survived	0			0	no HIV	0	0	0																					0	no HIV	0	0	0
253	6	F	0	ABORIGINAL NOT TORRES STRAIT IS.	1	0	1	BACTERIAL MENINGITIS UNSPECIFIED	1	0	survived	survived	survived	0					0		0	2500	70	30	0	200	720	2	0		0	not S.pneumoniae			0														0
254	1	F	0	NOT ABORIG. OR TORRES STRAIT IS.	0		3	MENINGITIS UNSPECIFIED	1	0	survived	survived	survived	0							0	5				4	140	3.5	0		0	not S.pneumoniae			0														Streptococcus viridans
255	0	F	0	NOT ABORIG. OR TORRES STRAIT IS.	0		3	MENINGITIS UNSPECIFIED	1	0	survived	survived	survived	0					0			365	26	74	0	3	950	1.6	0		0	not S.pneumoniae			0														0
256	40	M	1	NOT ABORIG. OR TORRES STRAIT IS.	0		3	VZV MENINGITIS	1	0	survived	survived	survived	0						0	0	295	14	86	0	0	710	2.7	0		0	not S.pneumoniae			Varicella zoster virus					5.2	0.52
257	0	F	0	NOT ABORIG. OR TORRES STRAIT IS.	0		3	ENTEROVIRUS MENINGITIS	1	0	survived	survived	survived	0								28	20	80	0	32	830	3	0		0	not S.pneumoniae			Enterovirus														0
258	31	M	1	NOT ABORIG. OR TORRES STRAIT IS.	0		3	ENTEROVIRUS MENINGITIS	1	0	survived	survived	survived	0						0	0	225	17	83	0	5	510	3.1	0		0	not S.pneumoniae			Enterovirus					5.7	0.54								0
259	49	M	1	ABORIGINAL NOT TORRES STRAIT IS.	1	0	5	MENINGITIS IN MYCOSES	1	1	0	0	8-Nov-08	1			0	no HIV	1	0	0	150	35	65	0	0	850	1.6	Yeast resembling Cryptococcus	1	Cryptococcus neoformans	not S.pneumoniae				CrAg						0	no HIV	0	0	0			0
260	31	F	0	NOT ABORIG. OR TORRES STRAIT IS.	0		3	ENTEROVIRUS MENINGITIS	1	0	survived	survived	survived	0			0	no HIV		0	0	80	30	70	0	0	770	2.9	0		0	not S.pneumoniae			Enterovirus					5.6	0.52								0
261	27	F	0	NOT ABORIG. OR TORRES STRAIT IS.	0		3	NONPYOGENIC MENINGITIS	1	0	survived	survived	survived	0					0	0	0	165	10	90	0	0	670	2.6	0		0	not S.pneumoniae			0														0
262	0	M	1	NOT ABORIG. OR TORRES STRAIT IS.	0		3	ENTEROVIRUS MENINGITIS	1	0	survived	survived	survived	0							0	3000	90	10	0	1500	960	3.9	0		0	not S.pneumoniae			Enterovirus														0
263	39	F	0	ABORIGINAL NOT TORRES STRAIT IS.	1	0	3	MENINGITIS IN MYCOSES	1	0	survived	survived	survived	0			0	no HIV	0	0	0	70	77	23	0	0	500	1.6	Yeast resembling Cryptococcus	1	Cryptococcus neoformans	not S.pneumoniae				CrAg						0	no HIV						0
264	57	M	1	NOT ABORIG. OR TORRES STRAIT IS.	0		3	ENCEPHALIT MYELITIS ENCEPHALOMYELIT UNSP	2	0	survived	survived	survived	0					0	0	0	135				2	2200	3.6	0	0	0	not S.pneumoniae			0	0	0
265	25	F	0	NOT ABORIG. OR TORRES STRAIT IS.	0		3	HSV2 MENINGITIS	1	0	survived	survived	survived	0			0	no HIV		0	0	1000	5	95	0	200	970	2.7	0		0	not S.pneumoniae			HSV2							0	no HIV
266	20	M	1	ABORIGINAL NOT TORRES STRAIT IS.	1	0	3	BACTERIAL MENINGITIS UNSPECIFIED	1	0	survived	survived	survived	0			0	no HIV	0	0	0	6500	96	4	0	190	5000	0.2	0	0	0	not S.pneumoniae			0							0	no HIV	0		0			0
267	0	M	1	NOT ABORIG. OR TORRES STRAIT IS.	0		3	MENINGITIS UNSPECIFIED	1	0	survived	survived	survived	0					0		0	350	84	16	0	150	2800	3.2	0		0	not S.pneumoniae			0					5.9	0.54			0		0			0
268	22	F	0	NOT ABORIG. OR TORRES STRAIT IS.	0		3	HSV2 MENINGITIS	1	0	survived	survived	survived	0			0	no HIV		0	0	450	13	87	0	50	1900	2.8	0		0	not S.pneumoniae			HSV2					6.4	0.44	0	no HIV
269	0	M	1	NOT ABORIG. OR TORRES STRAIT IS.	0		3	ENTEROVIRUS MENINGITIS	1	0	survived	survived	survived	0							0	10				46000	760	3.2	0		0	not S.pneumoniae			Enterovirus														0
270	43	F	0	NOT ABORIG. OR TORRES STRAIT IS.	0		3	MENINGITIS IN MYCOSES	1	0	survived	survived	survived	1			0	no HIV	0	0	0	130	5	95	0	2	360	1.3	Yeast resembling Cryptococcus	1	Cryptococcus neoformans	not S.pneumoniae				CrAg						0	no HIV
271	2	M	1	NOT ABORIG. OR TORRES STRAIT IS.	0		3	MENINGITIS UNSPECIFIED	1	0	survived	survived	survived	0					0		0	510	60	40	0	30	360	4.9	0		0	not S.pneumoniae			0														0
272	57	M	1	NOT ABORIG. OR TORRES STRAIT IS.	0			MENINGITIS UNSPECIFIED	1	0	survived	survived	survived	0			0	no HIV	0	0	0	550	56	44	0	20	1300	3.3	0	0	0	not S.pneumoniae			0	0						0	no HIV	0		0		Flavivirus and dengue IgG	0
273	44	F	0	NOT ABORIG. OR TORRES STRAIT IS.	0		3	MENINGITIS IN MYCOSES	1	0	survived	survived	survived	0					0	0	0	0				31	200	3	0		0	not S.pneumoniae			0	0				5.7	0.53							0	0
274	34	M	1	NOT ABORIG. OR TORRES STRAIT IS.	0		3	HSV2 MENINGITIS	1	0	survived	survived	survived	0						0	0	780	18	82	0	21	1100	3.5	0		Coagulase neg Staphylococcus	not S.pneumoniae			HSV2
275	0	F	0	NOT ABORIG. OR TORRES STRAIT IS.	0		3	ENTEROVIRUS MENINGITIS	1	0	survived	survived	survived	0							0	550	1	99	0	40	690	2.6	0		0	not S.pneumoniae			Enterovirus														0
276	58	M	1	NOT ABORIG. OR TORRES STRAIT IS.	0		3	HHV-6 MENINGITIS	1	0	survived	survived	survived	0			1		0	0	0														Human herpes 6							1	0.39						0
277	7	M	1	NOT ABORIG. OR TORRES STRAIT IS.	0		3	ENTEROVIRUS MENINGITIS	1	0	survived	survived	survived	0								140	30	70	0	2	220	3.4	0		0	not S.pneumoniae			Enterovirus														0
278	0	M	1	ABORIGINAL NOT TORRES STRAIT IS.	1	0	3	MENINGITIS UNSPECIFIED	1	0	survived	survived	survived	0					0		0	80				5000	500	2.9	0		0	not S.pneumoniae								5	0.58								0
279	0	F	0	TORRES STRAIT IS. NOT ABORIGINAL	1	1	5	ENTEROVIRUS MENINGITIS	1	0	survived	survived	survived	0							0	1500	70	30	0	10	930	3.3	0		0	not S.pneumoniae			Enterovirus					5.6	0.59								0
280	23	M	1	NOT ABORIG. OR TORRES STRAIT IS.	0		3	ENTEROVIRUS MENINGITIS	1	0	survived	survived	survived	0						0	0	170	15	85	0	10	460	3.7	0		0	not S.pneumoniae			Enterovirus					5.8	0.64								0
281	3	F	0	NOT ABORIG. OR TORRES STRAIT IS.	0			INTRCRAN INTRASPINAL ABS GRANULOMA CL/E	1	0	survived	survived	survived	0			0	no HIV	0		0	79	17	83	0	3	3500	0.3	0		0	not S.pneumoniae	1		0	0						0	no HIV						Candida parapsilosis complex
282	25	M	1	NOT ABORIG. OR TORRES STRAIT IS.	0		3	MENINGOCOCCAL MENINGITIS	1	0	survived	survived	survived	0						0	0	15000	80	20	0	550	2400	3.3	Gram neg diplococci		0	not S.pneumoniae			Neisseria meningitidis					5.8	0.57								0
283	0	F	0	NOT ABORIG. OR TORRES STRAIT IS.	0		5	MENINGITIS UNSPECIFIED	1	0	survived	survived	survived	0							0	300	66	34	0	19	1100	2.4	0		0	not S.pneumoniae			0														0
284	44	M	1	NOT ABORIG. OR TORRES STRAIT IS.	0		1	FLAVIVIRUS ENCEPHALITIS	2	0	survived	survived	survived	0						0	0	1				0	630	3.3	0		0	not S.pneumoniae			Dengue, flavivirus	0				5.6	0.59							Dengue IgM, flavivirus IgM
285	75	M	1	NOT ABORIG. OR TORRES STRAIT IS.	0		3	STREPTOCOCCAL MENINGITIS	1	0	survived	survived	survived	0					0	1	0	2000	99	1	0	20	12000	0.2	Gram pos cocci	0	0	not S.pneumoniae				S. pneumoniae Ag													Streptococcus pneumoniae
286	0	F	0	ABORIGINAL NOT TORRES STRAIT IS.	1	0	5	INTRACRANIAL ABSCESS AND GRANULOMA	4	0	survived	survived	survived	0					0		1	3250	87	13	0	900	4300	0.2	Gram neg coccobacilli		Haemophilus influenzae	not S.pneumoniae																	Haemophilus influenzae
287	39	F	0	NOT ABORIG. OR TORRES STRAIT IS.	0		3	MENINGITIS UNSPECIFIED	1	0	survived	survived	survived	0					0	0	0	0				3	160	2.8	0	0	0	not S.pneumoniae				0	0			5	0.56								0
288	31	F	0	NOT ABORIG. OR TORRES STRAIT IS.	0		3	ENTEROVIRUS MENINGITIS	1	0	survived	survived	survived	0						0		70	8	92	0	1	520	2.7	0		0	not S.pneumoniae			Enterovirus														0
289	0	F	0	NOT ABORIG. OR TORRES STRAIT IS.	0		1	ENTEROVIRUS MENINGITIS	1	0	survived	survived	survived	0								380	4	96	0	220	1000	2.5	0		0	not S.pneumoniae			Enterovirus														0
290	0	M	1	ABORIGINAL NOT TORRES STRAIT IS.	1	0	3	MENINGOCOCCAL MENINGITIS	1	0	survived	survived	survived	0								11500	91	9	0	100	2700	0.3	Gram neg cocci		N. meningitidis B-Lactamase negative	not S.pneumoniae			0														0
291	40	F	0	ABORIGINAL NOT TORRES STRAIT IS.	1	0	5	MENINGITIS UNSPECIFIED	1	0	survived	survived	survived	0			0	no HIV	0	0	0																					0	no HIV		1			0	0
292	51	M	1	ABORIGINAL NOT TORRES STRAIT IS.	1	0	5	STAPHYLOCOCCAL MENINGITIS	1	0	survived	survived	survived	0					1	0	0	120	75	25	0	5	1400	4.8	0		0	not S.pneumoniae			0														0
293	4	F	0	ABORIGINAL NOT TORRES STRAIT IS.	1	0	5	ENTEROVIRUS MENINGITIS	1	0	survived	survived	survived	0							0	160	76	24	0	50	290	2.9	0		0	not S.pneumoniae			Enterovirus					5.5	0.53								0
294	2	F	0	NOT ABORIG. OR TORRES STRAIT IS.	0		3	MENINGITIS UNSPECIFIED	1	0	survived	survived	survived	0					0		0	92	100	0	0	1	240	2.7	0		0	not S.pneumoniae			0														Staphylococcus aureus (MRSA)
295	30	M	1	TORRES STRAIT IS. NOT ABORIGINAL	1	1	3	MENINGITIS IN MYCOSES	4	0	survived	survived	survived	0			0	no HIV	0	0	0	50	25	75	0	1000	1500	1.4	Yeast resembling Cryptococcus	1	Cryptococcus neoformans	not S.pneumoniae				CrAg						0	no HIV					Toxo gondii IgG	Pseudomonas aeruginosa
296	20	M	1	NOT ABORIG. OR TORRES STRAIT IS.	0		3	NONPYOGENIC MENINGITIS	1	0	survived	survived	survived	0			0	no HIV	0	0	0	320	1	99	0	7	780	2.9	0		0	not S.pneumoniae			0							0	no HIV		0			0	0
297	0	F	0	ABORIGINAL NOT TORRES STRAIT IS.	1	0	5	ENTEROVIRUS MENINGITIS	1	0	survived	survived	survived	0							0	130	13	87	0	5	420	2.4	0		0	not S.pneumoniae			Enterovirus					6.6	0.36								0
298	24	M	1	NOT ABORIG. OR TORRES STRAIT IS.	0			MENINGITIS UNSPECIFIED	1	0	survived	survived	survived	0					0	0	0	750	93	7	0	20	1200	2.2	0	0	Aeromonas hydrophilia	not S.pneumoniae				0													0
299	55	F	0	NOT ABORIG. OR TORRES STRAIT IS.	0		3	MENINGITIS IN MYCOSES	1	1	0	0	10-Apr-13	0			0	no HIV	1	1	0	200	10	87	3	1	960	4.5	Yeast resembling Cryptococcus	1	Cryptococcus neoformans	not S.pneumoniae				CrAg						0	no HIV						Cryptococcus neoformans
300	44	M	1	ABORIGINAL NOT TORRES STRAIT IS.	1	0	5	MENINGOCOCCAL MENINGITIS	1	1	0	0	20-Apr-19	0			0	no HIV		0	0	8000	85	15	0	40	5700	0.3	Gram neg diplococci	0	0	not S.pneumoniae			Neisseria meningitidis					8	0.04	0	no HIV		0				0
301	43	M	1	NOT ABORIG. OR TORRES STRAIT IS.	0		3	HIV CSF escape?	1	0	survived	survived	survived	0			1			0	0	12				1	1200	3.2	0		0	not S.pneumoniae																	0
302	60	M	1	NOT ABORIG. OR TORRES STRAIT IS.	0			INTRACRANIAL ABSCESS AND GRANULOMA	4	0	survived	survived	survived	0			0	no HIV	1	0	0	355	35	65	0	0	5900	6.1	0	0	0	not S.pneumoniae	0	0	0	0				12.6	0.48	0	no HIV	0	1	0		Flavivirus IgG	0
303	19	M	1	NOT ABORIG. OR TORRES STRAIT IS.	0		3	MENINGOCOCCAL MENINGITIS	1	0	survived	survived	survived	0						0	0	7000	97	3	0	250	6300	0.3	Gram neg diplococci		0	not S.pneumoniae			Neisseria meningitidis					11.2	0.03								Neisseria meningitidis
304	25	F	0	NOT ABORIG. OR TORRES STRAIT IS.	0			INTRACRANIAL ABSCESS AND GRANULOMA	4	0	survived	survived	survived	0			0	no HIV	0	0	0																					0	no HIV					0	0
305	0	M	1	NOT ABORIG. OR TORRES STRAIT IS.	0		3	MENINGITIS UNSPECIFIED	1	0	survived	survived	survived	0					0		0	1500	55	45	0	250	1300	2.5	0		0	not S.pneumoniae			0					7	0.36								0
306	70	M	1	NOT ABORIG. OR TORRES STRAIT IS.	0		3	INTRACRANIAL ABSCESS AND GRANULOMA	4	1	0	0	16-Nov-14	0					1	0	0	350	19	80	1	100	2100	3	0		0	not S.pneumoniae			0	0													0
307	37	F	0	NOT ABORIG. OR TORRES STRAIT IS.	0		3	INTRACRANIAL ABSCESS AND GRANULOMA	4	1	0	0	28-Oct-16	0			0	no HIV	1	0	0																					0	no HIV	0		0		EBV IgM and IgG	Streptococcus milleri
308	0	F	0	NOT ABORIG. OR TORRES STRAIT IS.	0		3	NEUROSYPHILIS	1	0	survived	survived	survived	0																				1										0	1	0
309	3	F	0	NOT ABORIG. OR TORRES STRAIT IS.	0		3	STREPTOCOCCAL MENINGITIS	1	0	survived	survived	survived	0								440	70	30	0	90	1200	0.6	Gram pos cocci resembling Streptococci		Streptococcus pneumoniae	resistant			Streptococcus pneumoniae														0
310	7	M	1	NOT ABORIG. OR TORRES STRAIT IS.	0		3	INTRACRANIAL ABSCESS AND GRANULOMA	4	0	survived	survived	survived	0					0		0																												Coagulase neg. Staphylococcus
311	13	M	1	ABORIGINAL NOT TORRES STRAIT IS.	1	0		HSV2 MENINGITIS	1					0						0	0	1400	6	94	0	20	1000	3	0		0	not S.pneumoniae			HSV2
312	21	M	1	NOT ABORIG. OR TORRES STRAIT IS.	0		3	ENTEROVIRUS MENINGITIS	1	0	survived	survived	survived	0						0	0	32	55	45	0	4000	380	3.6	0		0	not S.pneumoniae			Enterovirus					5.6	0.64								0
313	18	F	0	NOT ABORIG. OR TORRES STRAIT IS.	0		3	BACTERIAL MENINGITIS UNSPECIFIED	1	0	survived	survived	survived	0					0	0	0	500	90	10	0	150	1900	3.6	0	0	0	not S.pneumoniae			0	0												CMV IgM and IgG	0
314	26	M	1	BOTH ABORIG. & TORRES STRAIT IS.	1	2	5	MENINGOCOCCAL MENINGITIS	1	0	survived	survived	survived	0						0	0	3500	85	15	0	200	1500	0.6	Gram neg cocci		N. meningitidis B-Lactamase negative	not S.pneumoniae
315	0	M	1	NOT ABORIG. OR TORRES STRAIT IS.	0		3	ENTEROVIRUS MENINGITIS	1	0	survived	survived	survived	0								200	3	97	0	8000	1500	2	0		0	not S.pneumoniae			Enterovirus														0
316	7	M	1	NOT ABORIG. OR TORRES STRAIT IS.	0			INTRCRAN INTRASPINAL ABS GRANULOMA CL/E	4	1	0	1	11-Jan-10	1			0	no HIV	0		0	220	25	75	0	5	2000	2.3	0		0	not S.pneumoniae	0									0	no HIV						0
317	0	M	1	ABORIGINAL NOT TORRES STRAIT IS.	1	0	3	MENINGITIS UNSPECIFIED	1	0	survived	survived	survived	0					0		0																												Escherichia coli
318	0	M	1	NOT STATED/UNKNOWN-FOLLOW UP REQUIRED	NOT STATED/UNKNOWN-FOLLOW UP REQUIRED	NOT STATED/UNKNOWN-FOLLOW UP REQUIRED		SALMONELLA MENINGITIS	1	1	1	1	24-Jan-10	0								350	0	100	0	10500	4200	1	Gram pos cocci		Salmonella Virchow	not S.pneumoniae																	Salmonella Virchow
319	29	F	0	ABORIGINAL NOT TORRES STRAIT IS.	1	0	3	MENINGITIS IN MYCOSES	4	0	survived	survived	survived	0			0	no HIV	0	0	0	170	30	69	1	70	1400	0.7	0	0	Cryptococcus gattii	not S.pneumoniae										0	no HIV						0
320	48	F	0	NOT ABORIG. OR TORRES STRAIT IS.	0		1	HSV2 MENINGITIS	1	0	survived	survived	survived	0						0	0	125	2	98	0	4	1300	2.8	0		0	not S.pneumoniae			HSV2
321	33	M	1	NOT ABORIG. OR TORRES STRAIT IS.	0		3	ENTEROVIRUS MENINGITIS	1	0	survived	survived	survived	0						0	0	70	90	10	0	300	710	3.1	0		0	not S.pneumoniae			Enterovirus														0
322	0	M	1	NOT ABORIG. OR TORRES STRAIT IS.	0		3	MENINGITIS UNSPECIFIED	1	0	survived	survived	survived	0								25	40	60	0	8500	320	3.1	0		0	not S.pneumoniae			0
323	0	F	0	ABORIGINAL NOT TORRES STRAIT IS.	1	0	3	MENINGITIS UNSPECIFIED	1	0	survived	survived	survived	0					0		0	80	25	75	0	13000	2100	3	0		0	not S.pneumoniae			0									0		0			0
324	7	F	0					CRYPTOCOCCAL MENINGITIS	1					0								4				0	670	0.6	0	1	Cryptococcus gattii	not S.pneumoniae
325	0	M	1	ABORIGINAL NOT TORRES STRAIT IS.	1	0	5	ENTEROVIRUS MENINGITIS	1	0	survived	survived	survived	0								30	53	47	0	5000	680	3.2	0		0	not S.pneumoniae			Enterovirus														0
326	0	M	1	ABORIGINAL NOT TORRES STRAIT IS.	1	0	1	ENTEROVIRUS MENINGITIS	1	0	survived	survived	survived	0								50	30	70	0	2000	720	3	0		0	not S.pneumoniae			Enterovirus														0
327	0	F	0	ABORIGINAL NOT TORRES STRAIT IS.	1	0	3	ENTEROVIRUS MENINGITIS	1	0	survived	survived	survived	0								210	46	54	0	110000	1800	2.2	0		0	not S.pneumoniae			Enterovirus														0
328	42	M	1	NOT ABORIG. OR TORRES STRAIT IS.	0		3	ENCEPHALIT &OR MYELIT INFECT PARASIT DIS	4	0	survived	survived	survived	0			1		0	0	0																					1	0.01		0			Toxo gondii IgG	0
329	2	M	1	NOT ABORIG. OR TORRES STRAIT IS.	0		3	STAPHYLOCOCCAL MENINGITIS	1	0	survived	survived	survived	0			0	no HIV	0		0	5500	86	14	0	800	13000	2.2	0		Staphylococcus aureus	not S.pneumoniae								6.1	0.36	0	no HIV	0		0			Staphylococcus aureus
330	63	M	1	NOT ABORIG. OR TORRES STRAIT IS.	0		3	HSV1		1	0	0	5-Feb-11	0						0	0	12				3	680	4.1	0		0	not S.pneumoniae			HSV1					7.9	0.52
331	18	F	0	NOT ABORIG. OR TORRES STRAIT IS.	0		1	MENINGOCOCCAL MENINGITIS	1	0	survived	survived	survived	0						0	0	4000	93	7	0	2500	2700	3.3	0		0	not S.pneumoniae			Neisseria meningitidis					6.3	0.52								0
332	55	F	0	NOT ABORIG. OR TORRES STRAIT IS.	0		3	MENINGITIS UNSPECIFIED	1	0	survived	survived	survived	0					0	0	0	3				2	240	3.5	0		0	not S.pneumoniae																0	0
333	0	F	0	NOT ABORIG. OR TORRES STRAIT IS.	0		3	ENTEROVIRUS MENINGITIS	1	0	survived	survived	survived	0								130	30	70	0	28	760	2.5	0		0	not S.pneumoniae			Enterovirus														0
334	53	F	0	NOT ABORIG. OR TORRES STRAIT IS.	0		3	HSV1		0	survived	survived	survived	0						0	0	60	0	100	0	0	830	5.5	0		0	not S.pneumoniae			HSV1					6.9	0.8
335	39	F	0	NOT ABORIG. OR TORRES STRAIT IS.	0		3	PNEUMOCOCCAL MENINGITIS	1	1	1	1	5-Jul-10	1			0	no HIV	1	0	1	1800	80	20	0	580	1600	5.5	Gram pos cocci	0	Streptococcus constellatus (S.milleri gp)	not S.pneumoniae										0	no HIV						Streptococcus milleri
336	30	M	1	NOT ABORIG. OR TORRES STRAIT IS.	0		3	VZV MENINGITIS	1	0	survived	survived	survived	0			0	no HIV		0	0	845	11	89	0	240 000	13000	2.7	0		0	not S.pneumoniae			Varicella zoster virus					5.1	0.53	0	no HIV
337	21	F	0	ABORIGINAL NOT TORRES STRAIT IS.	1	0	3	MENINGITIS IN MYCOSES	1	0	survived	survived	survived	0			0	no HIV	0	0	0	2500	58	40	2	800	990	2	0		0	not S.pneumoniae			0	0						0	no HIV		0				0
338	0	M	1	NOT ABORIG. OR TORRES STRAIT IS.	0			BACTERIAL MENINGITIS UNSPECIFIED	1	0	survived	survived	survived	0					0		0	800	70	30	0	20	3200	0.8	0		0	not S.pneumoniae			0
339	0	M	1	NOT ABORIG. OR TORRES STRAIT IS.	0		5	BACTERIAL MENINGITIS UNSPECIFIED	1	0	survived	survived	survived	0								200				5	780	2.5	0		0	not S.pneumoniae			0														0
340	58	M	1	NOT ABORIG. OR TORRES STRAIT IS.	0		2	HSV1		0	survived	survived	survived	0			0	no HIV		0	0	7	86	14	0	212	490	4.2	0		0	not S.pneumoniae			HSV1					7.1	0.59	0	no HIV
341	7	M	1	NOT ABORIG. OR TORRES STRAIT IS.	0		5	INTRCRAN INTRASPINAL ABS GRANULOMA CL/E	4	0	survived	survived	survived	0	1		0	no HIV	0		0	4				480	79	4.2	0		0	not S.pneumoniae	0																Coagulase neg. Staphylococcus
342	0	M	1	NOT ABORIG. OR TORRES STRAIT IS.	0		3	BACTERIAL MENINGITIS UNSPECIFIED	1	0	survived	survived	survived	0					1		0	1				27	680	2.7	0		0	not S.pneumoniae																	0
343	13	M	1	NOT ABORIG. OR TORRES STRAIT IS.	0		3	ENTEROVIRUS MENINGITIS	1	0	survived	survived	survived	0								30	29	71	0	30	520	3.4	0		0	not S.pneumoniae			Enterovirus														0
344	20	M	1	TORRES STRAIT IS. NOT ABORIGINAL	1	1	5	MENINGOCOCCAL MENINGITIS	1	0	survived	survived	survived	0						0	0	3200	95	5	0	200	3200	0.3	Gram neg diplococci	0	N. meningitidis B-Lactamase negative	not S.pneumoniae																	0
345	65	M	1	NOT ABORIG. OR TORRES STRAIT IS.	0		3	NEUROSYPHILIS	1	1	0	0	13-Apr-18	1			0	no HIV		1	0	34	0	100	0	7	670	3.9	0		0	not S.pneumoniae		1		0				7.4	0.53	0	no HIV	1	1	512			0
346	20	F	0	NOT ABORIG. OR TORRES STRAIT IS.	0		3	OTH ENCEPHALIT MYELITIS ENCEPHALOMYELIT	2	0	survived	survived	survived	0			0	no HIV	0	0	0	120	0	100	0	0	900	3.2	0	0	0	not S.pneumoniae	0		0	0	1					0	no HIV		0				0
347	50	F	0	ABORIGINAL NOT TORRES STRAIT IS.	1	0	3	MENINGITIS IN MYCOSES	4	0	survived	survived	survived	0			0	no HIV	0	0	0	1200	49	51	0	60	1400	2.2	Yeast resembling Cryptococcus	1	Cryptococcus gattii	not S.pneumoniae				CrAg						0	no HIV	0	1	0		Toxo gondii IgG	0
348	0	M	1	NOT ABORIG. OR TORRES STRAIT IS.	0		1	ENTEROVIRUS MENINGITIS	1	0	survived	survived	survived	0								93	83	17	0	1	640	3.3	0		0	not S.pneumoniae			Enterovirus					7.4	0.44								0
349	58	M	1	NOT ABORIG. OR TORRES STRAIT IS.	0		3	HSV2 MENINGITIS	1	0	survived	survived	survived	0			0	no HIV		0	0	1170	1	99	0	90	3800	1	0		0	not S.pneumoniae			HSV2							0	no HIV
350	22	M	1	NOT ABORIG. OR TORRES STRAIT IS.	0		3	ENCEPHALIT MYELITIS ENCEPHALOMYELIT UNSP	2	0	survived	survived	survived	0					0	0	0	16				13	1000	2.9	0	0	0	not S.pneumoniae			0	0													0
351	35	F	0	ABORIGINAL NOT TORRES STRAIT IS.	1	0	3	MENINGITIS IN MYCOSES	4	0	survived	survived	survived	0			0	no HIV	0	0	0	600	63	32	5	3	900	2	0	0	Cryptococcus neoformans	not S.pneumoniae				CrAg						0	no HIV						0
352	66	F	0	ABORIGINAL NOT TORRES STRAIT IS.	1	0	3	ENCEPHALIT MYELITIS ENCEPHALOMYELIT UNSP	2	1	0	0	26-Dec-19	0			0	no HIV	0	0	0	12	70	30	0	70	2100	4	0		0	not S.pneumoniae			0	0				8.7	0.46	0	no HIV		0			Toxo gondii IgG	Pseudomonas putida
353	0	M	1	BOTH ABORIG. & TORRES STRAIT IS.	1	2	3	MENINGITIS UNSPECIFIED	1	0	survived	survived	survived	0								210	93	7	0	24000	780	2.5	0		0	not S.pneumoniae																	0
354	50	M	1	NOT ABORIG. OR TORRES STRAIT IS.	0		3	INTRACRANIAL ABSCESS AND GRANULOMA	4	0	survived	survived	survived	0			0	no HIV	1	0	1	1060	96	4	0	120	710	7.9	0		0	not S.pneumoniae			0	0				16.3	0.48	0	no HIV	0	1	0			Staphylococcus aureus (MRSA)
355	16	M	1	NOT ABORIG. OR TORRES STRAIT IS.	0		3	ENTEROVIRUS MENINGITIS	1	0	survived	survived	survived	0								3000	60	39	1	60	860	3.6	0		0	not S.pneumoniae			Enterovirus														0
356	58	M	1	NOT ABORIG. OR TORRES STRAIT IS.	0		3	HSV1		1	1	1	25-May-11	1			0	no HIV		0	0	3				2	650	5	0		0	not S.pneumoniae			HSV1					8.4	0.6	0	no HIV
357	1	F	0	NOT ABORIG. OR TORRES STRAIT IS.	0		3	MENINGITIS DUE TO OTHER SPECIFIED CAUSES	1	0	survived	survived	survived	0					0		0	2780	94	6	0	40	1500	1.8	Gram pos cocci		Enterococcus faecium	not S.pneumoniae				0													0
358	4	F	0	NOT ABORIG. OR TORRES STRAIT IS.	0			MENINGITIS UNSPECIFIED	4	0	survived	survived	survived	0	1				0
359	14	M	1	TORRES STRAIT IS. NOT ABORIGINAL	1	1	3	STREPTOCOCCAL MENINGITIS	1	0	survived	survived	survived	0							0	3600	54	46	0	400	1700	3.2	Gram pos cocci		Streptococcus pyogenes (Group A)	not S.pneumoniae				0													Streptococcus pyogenes (Group A)
360	0	F	0	BOTH ABORIG. & TORRES STRAIT IS.	1	2	3	ENTEROVIRUS MENINGITIS	1	0	survived	survived	survived	0													8500	2.1	0		0	not S.pneumoniae			Enterovirus														0
361	36	F	0	NOT ABORIG. OR TORRES STRAIT IS.	0		3	ENTEROVIRUS MENINGITIS	1	0	survived	survived	survived	0						0	0	3				0	260	3.2	0		0	not S.pneumoniae			Enterovirus														0
362	0	F	0	NOT ABORIG. OR TORRES STRAIT IS.	0			STREPTOCOCCAL MENINGITIS	1	0	survived	survived	survived	0	1				0		0	1250	54	46	0	30	2500	0.5	Gram pos cocci		0	not S.pneumoniae	0			S. pneumoniae Ag				3.5	0.14								0
363	0	M	1	NOT ABORIG. OR TORRES STRAIT IS.	0		3	MENINGITIS UNSPECIFIED	1	0	survived	survived	survived	0			0	no HIV			0	42	38	62	0	0	970	4.8	0		0	not S.pneumoniae										0	no HIV						Staphylococcus aureus
364	62	M	1	NOT ABORIG. OR TORRES STRAIT IS.	0		3	NEUROSYPHILIS	1	0	survived	survived	survived	0			0	no HIV		0	0	4				0	550	3.2	0		0	not S.pneumoniae		1								0	no HIV	0	1	0
365	82	F	0	NOT ABORIG. OR TORRES STRAIT IS.	0		1	MENINGITIS IN MYCOSES	1	0	survived	survived	survived	0			0	no HIV	1	0	0	70	10	90	0	0	2000	0.2	Yeast	1	Cryptococcus neoformans	not S.pneumoniae				CrAg						0	no HIV
366	5	M	1	NOT ABORIG. OR TORRES STRAIT IS.	0		3	MENINGITIS UNSPECIFIED	1	0	survived	survived	survived	0					0																														0
367	19	F	0	NOT ABORIG. OR TORRES STRAIT IS.	0		3	MENINGOCOCCAL MENINGITIS	1	0	survived	survived	survived	1						0	0	20000	90	10	0	600	2000	3.2	Gram neg diplococci		0	not S.pneumoniae			Neisseria meningitidis														0
368	0	M	1	NOT ABORIG. OR TORRES STRAIT IS.	0		3	MENINGITIS UNSPECIFIED	1	0	survived	survived	survived	0					0		0	3				59	1000	2.9	0		Staphylococcus arlettae (low numbers or contamination)	not S.pneumoniae																	Staphylococcus aureus
369	13	M	1	NOT ABORIG. OR TORRES STRAIT IS.	0		3	MENINGOCOCCAL MENINGITIS	1	0	survived	survived	survived	0							0	4500	90	10	0	60	4100	1.9	Gram neg cocci		0	not S.pneumoniae			Neisseria meningitidis														0
370	0	M	1	NOT ABORIG. OR TORRES STRAIT IS.	0		3	MENINGITIS UNSPECIFIED	1	0	survived	survived	survived	0																																			0
371	44	F	0	NOT ABORIG. OR TORRES STRAIT IS.	0		3	MENINGITIS DUE TO OTHER SPECIFIED CAUSES	1	0	survived	survived	survived	0					0	0	0	3790	91	9	0	930	2700	0.2	0		0	not S.pneumoniae																	0
372	0	F	0	NOT ABORIG. OR TORRES STRAIT IS.	0		3	MENINGITIS UNSPECIFIED	1	0	survived	survived	survived	0								70	60	39	1	900	470	2.1	0		0	not S.pneumoniae																	0
373	57	M	1	NOT ABORIG. OR TORRES STRAIT IS.	0			STREPTOCOCCAL MENINGITIS	1	0	survived	survived	survived	0	1				0	0	0																											Dengue IgM	0
374	47	F	0	NOT ABORIG. OR TORRES STRAIT IS.	0		3	MENINGITIS UNSPECIFIED	4	0	survived	survived	survived	0					0	0	0	2700	70	30	0	520	3200	2	0		0	not S.pneumoniae								6.8	0.29								0
375	46	M	1	NOT ABORIG. OR TORRES STRAIT IS.	0		3	HIV CSF escape?	1	0	survived	survived	survived	0			1	1	0	0	0	0				3	1100	2.1	0		0	not S.pneumoniae			0							1	0.03		0				0
377	29	F	0	NOT ABORIG. OR TORRES STRAIT IS.	0		3	STREPTOCOCCAL MENINGITIS	1	1	1	1	11-Jan-12	1			0	no HIV	1	0	0																					0	no HIV		0				Streptococcus pyogenes (Group A)
378	47	M	1	NOT ABORIG. OR TORRES STRAIT IS.	0		3	INTRASPINAL ABSCESS AND GRANULOMA	4	0	survived	survived	survived	0					0	0	0	17				0	460	3.6	0		0	not S.pneumoniae			0													RRV IgG	Aggregatibacter actinomycetemcomitans
379	22	M	1	ABORIGINAL NOT TORRES STRAIT IS.	1	0	3	Meningitis	1	0	survived	survived	survived	0								420	0	100	0	1	1400	3.7	0	0	0	not S.pneumoniae	0		0	0													0
380	46	M	1	NOT STATED/UNKNOWN-FOLLOW UP REQUIRED	NOT STATED/UNKNOWN-FOLLOW UP REQUIRED	NOT STATED/UNKNOWN-FOLLOW UP REQUIRED	3	HSV2 MENINGITIS	1	0	survived	survived	survived	0						0	0	130	5	95	0	3	660	4.2	0		0	not S.pneumoniae			HSV2
381	24	F	0	NOT ABORIG. OR TORRES STRAIT IS.	0		3	ENTEROVIRUS MENINGITIS	1	0	survived	survived	survived	0						0	0	200	50	50	0	8	480	3	0		0	not S.pneumoniae			Enterovirus					6.5	0.46								0
382	15	F	0	ABORIGINAL NOT TORRES STRAIT IS.	1	0	1	ENTEROVIRUS MENINGITIS	1	0	survived	survived	survived	0							0	59	4	96	0	1	380	3.5	0		0	not S.pneumoniae			Enterovirus
383	0	F	0	NOT ABORIG. OR TORRES STRAIT IS.	0		3	MENINGITIS UNSPECIFIED	1	0	survived	survived	survived	0			0	no HIV	0		0	3600	83	17	0	230	12000	0.2	Gram neg bacilli		Escherichia coli	not S.pneumoniae										0	no HIV						Escherichia coli
384	0	M	1	NOT ABORIG. OR TORRES STRAIT IS.	0		3	STREPTOCOCCAL MENINGITIS	1	0	survived	survived	survived	0					0			1350	89	8	3	0	2500	0.2	Gram pos cocci		Streptococcus agalactiae	not S.pneumoniae								8.4	0.04								Streptococcus agalactiae
385	48	M	1	NOT ABORIG. OR TORRES STRAIT IS.	0			MENINGITIS IN MYCOSES	1	0	survived	survived	survived	0			1		0	0	0	8				6	740	5.2	Yeast resembling Cryptococcus	1	Cryptococcus neoformans	not S.pneumoniae			0	CrAg						1	0.05		0				0
386	58	F	0	NOT ABORIG. OR TORRES STRAIT IS.	0		3	ENTEROVIRUS MENINGITIS	1	0	survived	survived	survived	0						0	0	100	95	5	0	30	540	4.3	0		0	not S.pneumoniae			Enterovirus														0
387	0	M	1	NOT ABORIG. OR TORRES STRAIT IS.	0		3	MENINGITIS UNSPECIFIED	1	0	survived	survived	survived	0								2000	60	40	0	80000	2000	3.3	0		0	not S.pneumoniae			0														0
388	64	M	1	ABORIGINAL NOT TORRES STRAIT IS.	1	0	5		2	1	1	1	24-Jun-12	1					0	0	1	280	20	80	0	100	1700	2.6	0		0	not S.pneumoniae								7.5	0.35								Burkholderia pseudomallei
389	29	F	0	NOT ABORIG. OR TORRES STRAIT IS.	0		3	ENTEROVIRUS MENINGITIS	1	0	survived	survived	survived	0						0	0	1200	85	15	0	30	870	3.3	0		0	not S.pneumoniae			Enterovirus														0
390	0	M	1	TORRES STRAIT IS. NOT ABORIGINAL	1	1	3	ENCEPHALIT MYELITIS ENCEPHALOMYELIT UNSP	2	0	survived	survived	survived	0					0		0	3				6	720	3.3	0		0	not S.pneumoniae			0		0												0
391	46	M	1	NOT ABORIG. OR TORRES STRAIT IS.	0		3	ENTEROVIRUS MENINGITIS	1	0	survived	survived	survived	0						0	0	180	64	36	0	30	710	4.4	0		0	not S.pneumoniae			Enterovirus					8	0.55								0
392	4	M	1	NOT ABORIG. OR TORRES STRAIT IS.	0		3	OTH ENCEPHALIT MYELITIS ENCEPHALOMYELIT	2	1	0	0	8-Sep-16	0			0	no HIV	0		0	20	3	91	6	0	790	2.4	0		0	not S.pneumoniae			HSV1		1	Positive NMDA receptor antibody		4.2	0.57	0	no HIV				Positive NMDA receptor antibody	0	0
393	0	M	1	NOT ABORIG. OR TORRES STRAIT IS.	0		3	OTHER BACTERIAL MENINGITIS	1	0	survived	survived	survived	0					0			27600	98	2	0	1100	5300	0.2	Gram neg bacilli		Escherichia coli	not S.pneumoniae
394	35	M	1	NOT ABORIG. OR TORRES STRAIT IS.	0		3	VZV MENINGITIS	1	0	survived	survived	survived	0			1			0	0	175	2	98	0	3	1500	2.4	0		0	not S.pneumoniae			Varicella zoster virus							1			0				0
395	20	F	0	NOT ABORIG. OR TORRES STRAIT IS.	0		3	MENINGOCOCCAL MENINGITIS	1	0	survived	survived	survived	0						0	0	8000	90	10	0	200	1400	0.3	Gram neg cocci		0	not S.pneumoniae			Neisseria meningitidis														0
396	63	F	0	NOT ABORIG. OR TORRES STRAIT IS.	0		3	MENINGITIS IN BACT DIS CLASS ELSEWHERE	1	0	survived	survived	survived	1					1	0	0	770	52	48	0	470	3200	2.1	0		Listeria monocytogenes	not S.pneumoniae																	0
397	27	M	1	NOT ABORIG. OR TORRES STRAIT IS.	0		3	ENTEROVIRUS MENINGITIS	1	0	survived	survived	survived	0						0	1	390	31	69	0	101	740	2.6	0		0	not S.pneumoniae			Enterovirus														0
398	18	M	1	NOT ABORIG. OR TORRES STRAIT IS.	0		1	MENINGOCOCCAL MENINGITIS	1	0	survived	survived	survived	0						0	0	4520	90	10	0	200	5400	0.3	Gram neg cocci		0	not S.pneumoniae			Neisseria meningitidis					6.8	0.04								0
399	1	M	1	TORRES STRAIT IS. NOT ABORIGINAL	1	1	5	ENCEPHALIT MYELITIS ENCEPHALOMYELIT UNSP	5	0	survived	survived	survived	1					0		0	34	6	94	0	2250	450	3.5	0		0	not S.pneumoniae			0		1	0										0
400	24	F	0	NOT ABORIG. OR TORRES STRAIT IS.	0		3	MENINGITIS UNSPECIFIED	1	0	survived	survived	survived	0			0	no HIV	0	0	0	270	74	26	0	5	640	3	0		0	not S.pneumoniae			Enterovirus							0	no HIV		0				0
401	34	M	1	ABORIGINAL NOT TORRES STRAIT IS.	1	0	3	ENCEPHALIT &OR MYELIT INFECT PARASIT DIS	4	0	survived	survived	survived	0			0	no HIV	0	0	0	1				0	320	4.7	0		0	not S.pneumoniae				0						0	no HIV
402	0	M	1	NOT ABORIG. OR TORRES STRAIT IS.	0		3	MENINGITIS UNSPECIFIED	1	0	survived	survived	survived	0					0		1	160	70	30	0	6	630	3	0		0	not S.pneumoniae			0					5.6	0.54								0
403	30	F	0	NOT ABORIG. OR TORRES STRAIT IS.	0		2	ENTEROVIRUS MENINGITIS	1	0	survived	survived	survived	0			0	no HIV				40	35	65	0	140	510	2.8	0		0	not S.pneumoniae			Enterovirus														0
404	51	F	0	NOT ABORIG. OR TORRES STRAIT IS.	0		3	MENINGITIS UNSPECIFIED	1	0	survived	survived	survived	0					0	0	0	850	48	52	0	500	710	2.5	0		Enterococcus faecalis	not S.pneumoniae																	0
405	79	M	1	NOT ABORIG. OR TORRES STRAIT IS.	0			ENCEPHALIT MYELITIS ENCEPHALOMYELIT UNSP	3	0	survived	survived	survived	0					0	0	0	96	8	92	0	68	1200	3.4	0	0	0	not S.pneumoniae	0		0	0	0								0				0
406	0	F	0	NOT ABORIG. OR TORRES STRAIT IS.	0		3	ENTEROVIRUS MENINGITIS	1	0	survived	survived	survived	0								300	64	36	0	3	440	3.1	0		0	not S.pneumoniae			Enterovirus					5.4	0.57								0
407	57	F	0	ABORIGINAL NOT TORRES STRAIT IS.	1	0	3	PNEUMOCOCCAL MENINGITIS	1	0	survived	survived	survived	0			0	no HIV	0	0	0	12330	85	15	0	360	2300	0.2	0		Streptococcus pneumoniae	resistant			Streptococcus pneumoniae	S. pneumoniae Ag						0	no HIV						Streptococcus pneumoniae
408	21	M	1	NOT ABORIG. OR TORRES STRAIT IS.	0		3	ENTEROVIRUS MENINGITIS	1	0	survived	survived	survived	0						0	0	393	35	64	1	42	750	2.5	0		0	not S.pneumoniae			Enterovirus					5.3	0.47								0
409	42	M	1	NOT ABORIG. OR TORRES STRAIT IS.	0		3	ENTEROVIRUS MENINGITIS	1	0	survived	survived	survived	0						0	1	117	34	66	0	6	660	3.8	0		0	not S.pneumoniae			Enterovirus														0
410	20	F	0	NOT ABORIG. OR TORRES STRAIT IS.	0		3	ENTEROVIRUS MENINGITIS	1	0	survived	survived	survived	0						0	0	150	77	23	0	500	420	3.2	0		0	not S.pneumoniae			Enterovirus					5.2	0.62								0
411	18	M	1	NOT ABORIG. OR TORRES STRAIT IS.	0		3	ENTEROVIRUS MENINGITIS	1	0	survived	survived	survived	0						0	0	80	2	98	0	0	370	3.4	0		0	not S.pneumoniae			Enterovirus					6	0.57								0
412	33	M	1	NOT ABORIG. OR TORRES STRAIT IS.	0		3	ENTEROVIRUS MENINGITIS	1	0	survived	survived	survived	0			0	no HIV		0	0	710	77	23	0	10	880	3.7	0		0	not S.pneumoniae			Enterovirus					7.5	0.51	0	no HIV						0
413	62	F	0	NOT ABORIG. OR TORRES STRAIT IS.	0		3	OTHER BACTERIAL MENINGITIS	1	1	1	1	20-Dec-12	1					1	0	0	1800	84	16	0	10	1600	3	0		0	not S.pneumoniae			0														Escherichia coli
414	68	F	0	NOT ABORIG. OR TORRES STRAIT IS.	0		3	MENINGITIS UNSPECIFIED	1	1	0	1	10-Dec-12	1					1	1	1																												Staphylococcus aureus
415	24	M	1	NOT ABORIG. OR TORRES STRAIT IS.	0		2	ENTEROVIRUS MENINGITIS	1	0	survived	survived	survived	0						0	0	40	64	36	0	0	1000	3	0		0	not S.pneumoniae			Enterovirus					4.2	0.71								0
416	32	M	1	NOT ABORIG. OR TORRES STRAIT IS.	0		2	ENTEROVIRUS MENINGITIS	1	0	survived	survived	survived	0						0	0	630	21	79	0	300	1500	3.4	0		0	not S.pneumoniae			Enterovirus					5.3	0.64								0
417	8	M	1	NOT STATED/UNKNOWN-FOLLOW UP REQUIRED	NOT STATED/UNKNOWN-FOLLOW UP REQUIRED	NOT STATED/UNKNOWN-FOLLOW UP REQUIRED	2	ENTEROVIRUS MENINGITIS	1	0	survived	survived	survived	0								125	37	63	0	6	280	3.8	0		0	not S.pneumoniae			Enterovirus														0
418	44	M	1	NOT ABORIG. OR TORRES STRAIT IS.	0		2	ENTEROVIRUS MENINGITIS	1	0	survived	survived	survived	0						0	0	635	68	32	0	8	1400	3	0		0	not S.pneumoniae			Enterovirus														0
419	35	F	0	NOT ABORIG. OR TORRES STRAIT IS.	0		3	ENTEROVIRUS MENINGITIS	1	0	survived	survived	survived	0			0	no HIV		0	1	90	98	2	0	0	640	3	0		0	not S.pneumoniae			Enterovirus							0	no HIV						0
420	53	M	1	NOT ABORIG. OR TORRES STRAIT IS.	0		3	INTRACRANIAL ABSCESS AND GRANULOMA	4	0	survived	survived	survived	0			0	no HIV	0	0	0	1				0	360	3	0		0	not S.pneumoniae	0			0				5.4	0.56	0	no HIV		0				Staphylococcus aureus (MRSA)
421	55	M	1	NOT ABORIG. OR TORRES STRAIT IS.	0		3	INTRACRANIAL ABSCESS AND GRANULOMA	4	0	survived	survived	survived	0			0	no HIV	1	0	0																					0	no HIV						Staphylococcus aureus
422	40	M	1	NOT ABORIG. OR TORRES STRAIT IS.	0		4	ENTEROVIRUS MENINGITIS	1	0	survived	survived	survived	0						0	0	59	42	58	0	3	700	4.2	0		0	not S.pneumoniae			Enterovirus					8.4	0.5								0
423	0	F	0	ABORIGINAL NOT TORRES STRAIT IS.	1	0	3	MENINGITIS IN BACT DIS CLASS ELSEWHERE	1	1	0	0	28-Apr-19	0			0	no HIV	0		0	0				6	65	4.4	0		Salmonella Enteridis	not S.pneumoniae										0	no HIV						0
424	29	M	1	NOT ABORIG. OR TORRES STRAIT IS.	0		3	ENTEROVIRUS MENINGITIS	1	0	survived	survived	survived	0						0	0	77	8	92	0	89	600	3.2	0		0	not S.pneumoniae			Enterovirus														0
425	19	F	0	NOT ABORIG. OR TORRES STRAIT IS.	0		3	ENTEROVIRUS MENINGITIS	1	0	survived	survived	survived	0						0	0	1000	1	99	0	8	420	2.9	0		0	not S.pneumoniae			Enterovirus														0
426	35	M	1	NOT ABORIG. OR TORRES STRAIT IS.	0		3	ENTEROVIRUS MENINGITIS	1	0	survived	survived	survived	0						0	1	37	11	89	0	2	670	3	0		0	not S.pneumoniae			Enterovirus														0
427	4	M	1	TORRES STRAIT IS. NOT ABORIGINAL	1	1	5	MENINGOCOCCAL MENINGITIS	1	0	survived	survived	survived	0							0	4500	92	8	0	1400	1100	0.3	Gram neg bacilli		0	not S.pneumoniae			Neisseria meningitidis														0
428	23	M	1	NOT ABORIG. OR TORRES STRAIT IS.	0		3	ENTEROVIRUS MENINGITIS	1	0	survived	survived	survived	0						0	0	99	23	77	0	14	620	3.6	0		0	not S.pneumoniae			Enterovirus														0
429	65	F	0	NOT ABORIG. OR TORRES STRAIT IS.	0		3	INTRACRANIAL ABSCESS AND GRANULOMA	4	0	survived	survived	survived	0		1			0	0	0	10				0	190	2.8	0	0	0	not S.pneumoniae				0													Listeria monocytogenes
430	0	F	0	NOT ABORIG. OR TORRES STRAIT IS.	0		3	ENTEROVIRUS MENINGITIS	1	0	survived	survived	survived	0								60	20	80	0	500	770	2.9	0		0	not S.pneumoniae			Enterovirus														0
431	0	M	1	NOT ABORIG. OR TORRES STRAIT IS.	0		1	BACTERIAL MENINGITIS UNSPECIFIED	1	0	survived	survived	survived	0					0		1						1900	1.6	0		0	not S.pneumoniae			0														0
432	61	F	0	TORRES STRAIT IS. NOT ABORIGINAL	1	1	5	ENCEPHALIT MYELITIS ENCEPHALOMYELIT UNSP	2	0	survived	survived	survived	0			0	no HIV	1	1	0	8				30	1100	4.9	0	0	0	not S.pneumoniae			0	0						0	no HIV	1		1			0
433	0	M	1	NOT ABORIG. OR TORRES STRAIT IS.	0		1	ENTEROVIRUS MENINGITIS	1	0	survived	survived	survived	0							0	7				1000	610	2.8	0		0	not S.pneumoniae			Enterovirus														0
434	62	M	1	NOT ABORIG. OR TORRES STRAIT IS.	0		3	MENINGITIS	1	1			19-Oct-13	0						0	0	30000	84	16	0	60 0000			Gram neg coccobacilli		Pasteurella multocida	not S.pneumoniae																	Pasteurella multocida
435	77	M	1	NOT ABORIG. OR TORRES STRAIT IS.	0		3	MENINGITIS UNSPECIFIED	1	1	0	0	10-May-16	0					0	1	0	2				62	510	2.8	0		0	not S.pneumoniae													0				0
436	0	F	0	TORRES STRAIT IS. NOT ABORIGINAL	1	1	5	INTRACRANIAL ABSCESS AND GRANULOMA	4	0	survived	survived	survived	0					0		0	760				1710					0	not S.pneumoniae			Streptococcus pneumoniae														Streptococcus pneumoniae
437	76	F	0	NOT ABORIG. OR TORRES STRAIT IS.	0		3	HSV1 MENINGITIS	1	1	0	0	16-Dec-15	0						0	0	1040	4	96	0	20	1600	5.6	0		0	not S.pneumoniae			HSV1														0
438	73	M	1	NOT ABORIG. OR TORRES STRAIT IS.	0		2	VZV MENINGITIS	1	0	survived	survived	survived	0						0	0	1000	0	100	0	900	4800	4.7	0		0	not S.pneumoniae			Varicella zoster virus					6.1	0.77								0
439	26	F	0	TORRES STRAIT IS. NOT ABORIGINAL	1	1	1	ENTEROVIRUS MENINGITIS	1	0	survived	survived	survived	0						0	0	40	12	88	0	90	530	2.7	0		0	not S.pneumoniae			Enterovirus														0
440	24	F	0	NOT ABORIG. OR TORRES STRAIT IS.	0		3	NONPYOGENIC MENINGITIS	1	0	survived	survived	survived	0					0	0	0	560				0	960	4	0		0	not S.pneumoniae			0	0									0
441	76	F	0	NOT ABORIG. OR TORRES STRAIT IS.	0		3	ENCEPHALIT MYELITIS ENCEPHALOMYELIT UNSP	2	0	survived	survived	survived	0			0	no HIV	0	0	0	1				7	270	4.1	0		0	not S.pneumoniae			0		1					0	no HIV		0		0		0
442	63	F	0	NOT ABORIG. OR TORRES STRAIT IS.	0		1	INTRASPINAL ABSCESS AND GRANULOMA	1	0	survived	survived	survived	0					1	0	0	280	80	20	0	90	2000	5	0		0	not S.pneumoniae			0														Staphylococcus aureus
443	21	F	0	NOT ABORIG. OR TORRES STRAIT IS.	0		3	MENINGOCOCCAL MENINGITIS	1	0	survived	survived	survived	1						0	0	1750	99	1	0	50	1600	3.5	Gram neg cocci		0	not S.pneumoniae			Neisseria meningitidis					6.9	0.51								Neisseria meningitidis
444	0	F	0	NOT ABORIG. OR TORRES STRAIT IS.	0		3	ENTEROVIRUS MENINGITIS	1	0	survived	survived	survived	0								78	60	40	0	2	790	2.8	0		0	not S.pneumoniae			Enterovirus														0
445	62	F	0	NOT ABORIG. OR TORRES STRAIT IS.	0		3	INTRACRANIAL ABSCESS AND GRANULOMA	4	1	0	0	28-Apr-15	1					0	0	0	35	60	40	0	1100	1300	0.2	Gram neg bacilli		Serratia marcescens	not S.pneumoniae																	Enterococcus faecalis, Candida parapsilosis
446	55	M	1	ABORIGINAL NOT TORRES STRAIT IS.	1	0	4	MENINGITIS IN MYCOSES	3	1	0	0	4-Aug-16	0		1	0	no HIV	0	0	0	50	70	30	0	0	3200	0.2	Yeast	1	Cryptococcus neoformans	not S.pneumoniae		0		CrAg						0	no HIV		0				0
447	0	M	1	NOT ABORIG. OR TORRES STRAIT IS.	0		3	ENTEROVIRUS MENINGITIS	1	0	survived	survived	survived	0							0	8				14	400	2.6	0		0	not S.pneumoniae			Enterovirus					4.9	0.53								0
448	0	M	1	NOT ABORIG. OR TORRES STRAIT IS.	0		3	OTHER BACTERIAL MENINGITIS	1	0	survived	survived	survived	0					0		0	285	50	49	1	43000	950	2.1	Gram pos cocci		0	not S.pneumoniae			Enterovirus														0
449	62	M	1	NOT ABORIG. OR TORRES STRAIT IS.	0		3	INTRACRANIAL ABSCESS AND GRANULOMA	4	1	0	0	16-Oct-14	0					0	0	0																												0
450	30	F	0	NOT ABORIG. OR TORRES STRAIT IS.	0		3	OTH ENCEPHALIT MYELITIS ENCEPHALOMYELIT	2	0	survived	survived	survived	1					0	0	0	2				0	160	5.8	0		0	not S.pneumoniae			0		1								0		0	Barmah forest IgM and IgG	0
451	0	F	0	NOT ABORIG. OR TORRES STRAIT IS.	0		3	ENTEROVIRUS MENINGITIS	1	0	survived	survived	survived	0								500	18	82	0	25	400	2	0		0	not S.pneumoniae			Enterovirus														0
452	38	M	1	NOT STATED/UNKNOWN-FOLLOW UP REQUIRED	NOT STATED/UNKNOWN-FOLLOW UP REQUIRED	NOT STATED/UNKNOWN-FOLLOW UP REQUIRED		TB MENINGITIS	1					0																			1	0		0
453	37	F	0	NOT ABORIG. OR TORRES STRAIT IS.	0		3	HSV2 MENINGITIS	1	0	survived	survived	survived	0						0	0	850	1	99	0	250	550	3	0		0	not S.pneumoniae			HSV2														0
454	26	F	0	NOT ABORIG. OR TORRES STRAIT IS.	0		3	ENCEPHALIT MYELITIS ENCEPHALOMYELIT UNSP	2	0	survived	survived	survived	0					0	0	0	280	5	95	0	550	750	3.1	0		0	not S.pneumoniae			0		0			6.6	0.47				0
455	28	M	1	NOT ABORIG. OR TORRES STRAIT IS.	0		3	ENTEROVIRUS MENINGITIS	1	0	survived	survived	survived	0						0	0	80	81	19	0	40	420	3.4	0		Corynebacterium	not S.pneumoniae			Enterovirus					6.1	0.56								0
456	52	M	1	ABORIGINAL NOT TORRES STRAIT IS.	1	0	3	STAPHYLOCOCCAL MENINGITIS	1	0	survived	survived	survived	1			0	no HIV	0	0	0	76				5	550	3.2	0		Staphylococcus aureus	not S.pneumoniae										0	no HIV						Staphylococcus aureus
457	41	F	0	NOT ABORIG. OR TORRES STRAIT IS.	0			MENINGITIS IN MYCOSES	1	0	survived	survived	survived	1			1	0	0	0	0	70	5	95	0	390	480	2.7	Yeast resembling Cryptococcus	1	Cryptococcus neoformans	not S.pneumoniae				CrAg			36			1	0.02	0	1	0			Cryptococcus neoformans
458	0	F	0	NOT ABORIG. OR TORRES STRAIT IS.	0		3	ENTEROVIRUS MENINGITIS	1	0	survived	survived	survived	0								1870	74	26	0	590	1300	2.1	0		0	not S.pneumoniae			Enterovirus														0
459	0	M	1	NOT STATED/UNKNOWN-FOLLOW UP REQUIRED	NOT STATED/UNKNOWN-FOLLOW UP REQUIRED	NOT STATED/UNKNOWN-FOLLOW UP REQUIRED	3	ENTEROVIRUS MENINGITIS	1	0	survived	survived	survived	0								3000	2	98	0	0	1600	1.9	0		0	not S.pneumoniae			Enterovirus														0
460	12	M	1	NOT ABORIG. OR TORRES STRAIT IS.	0		3	INTRACRANIAL ABSCESS AND GRANULOMA	4	0	survived	survived	survived	1					0
461	0	F	0	NOT ABORIG. OR TORRES STRAIT IS.	0		3	STREPTOCOCCAL MENINGITIS	1	0	survived	survived	survived	0					0		0	5220	91	8	1	450	3000	0.8	Gram pos cocci (Strep/enterococci)		Streptococcus agalactiae	not S.pneumoniae								6.6	0.12								Streptococcus agalactiae
462	0	M	1	BOTH ABORIG. & TORRES STRAIT IS.	1	2	3	ENCEPHALIT MYELITIS ENCEPHALOMYELIT UNSP	3	0	survived	survived	survived	0					0		0	85				10200			0		0	not S.pneumoniae			0													0	0
463	36	F	0	ABORIGINAL NOT TORRES STRAIT IS.	1	0	3	MENINGITIS UNSPECIFIED	1	0	survived	survived	survived	0			0	no HIV	1	0	0	0				8	140	3.2	0		0	not S.pneumoniae							12			0	no HIV		0				0
464	68	F	0	NOT ABORIG. OR TORRES STRAIT IS.	0			STREPTOCOCCAL MENINGITIS	1	0	survived	survived	survived	0					0	0	0	5445	90	10	0	670	2200	0.6	0		0	not S.pneumoniae	0		Streptococcus pneumoniae														0
465	25	F	0	NOT ABORIG. OR TORRES STRAIT IS.	0		3	HSV2 MENINGITIS	1	0	survived	survived	survived	0			0	no HIV		0	0	1500	0	100	0	150	1100	2.5	0		0	not S.pneumoniae			HSV2							0	no HIV		0				0
466	57	M	1	NOT ABORIG. OR TORRES STRAIT IS.	0		5	INTRACRANIAL ABSCESS AND GRANULOMA	4	0	survived	survived	survived	0			0	no HIV	0	0	0	2				80	280	3.3	0		0	not S.pneumoniae				0						0	no HIV		0
467	61	M	1	NOT ABORIG. OR TORRES STRAIT IS.	0		3	MENINGITIS IN MYCOSES	4	0	survived	survived	survived	0			0	no HIV	0	0	0	170				9	2600	0.2	0	0	0	not S.pneumoniae				CrAg						0	no HIV		0				0
468	48	M	1	NOT ABORIG. OR TORRES STRAIT IS.	0		3	PROGRESSIVE MULTIFOCAL LEUKOENCEPHALOPATHY	2	1			2-Jul-14	0			0	no HIV		0	0	1				0	270	4	0		0	not S.pneumoniae			JC virus	0													0
469	58	F	0	NOT ABORIG. OR TORRES STRAIT IS.	0		3	INTRACRANIAL ABSCESS AND GRANULOMA	4	1	0	0	7-Sep-16	0					0	0	0
470	59	F	0	ABORIGINAL NOT TORRES STRAIT IS.	1	0	3	MENINGITIS UNSPECIFIED	1	0	survived	survived	survived	1			0	no HIV	0	0	0	95	1	99	0	4	370	3.7	0		0	not S.pneumoniae			Varicella zoster virus							0	no HIV						0
471	0	F	0	TORRES STRAIT IS. NOT ABORIGINAL	1	1	3	BACTERIAL MENINGITIS UNSPECIFIED	1	0	survived	survived	survived	0					0			1450	80	20	0	40	820	2.6	0		Elizabethkingia (Chryseo.) meningoseptica	not S.pneumoniae			0														Elizabethkingia (Chryseo.) meningoseptica
472	38	F	0	NOT ABORIG. OR TORRES STRAIT IS.	0		3	HSV2 MENINGITIS	1	0	survived	survived	survived	0						0	0	333	5	95	0	8	1200	2.8	0		0	not S.pneumoniae			HSV2														0
473	33	M	1	NOT ABORIG. OR TORRES STRAIT IS.	0		4	MUMPS MENINGITIS	1	0	survived	survived	survived	0					0	0	0	1080	8	92	0	10	650	3.3	0	0	0	not S.pneumoniae			Mumps	0												Mumps	0
474	31	M	1	NOT ABORIG. OR TORRES STRAIT IS.	0		1	HSV2 MENINGITIS	1	0	survived	survived	survived	0			0	no HIV		0	0	190	0	100	0	1	1100	3.4	0		0	not S.pneumoniae			HSV2					6.3	0.54	0	no HIV		0				0
475	0	M	1	NOT ABORIG. OR TORRES STRAIT IS.	0		3	ENTEROVIRUS MENINGITIS	1	0	survived	survived	survived	0								20				850	240	3.1	0		0	not S.pneumoniae			Enterovirus														0
476	54	M	1	NOT ABORIG. OR TORRES STRAIT IS.	0		3	MENINGITIS IN BACT DIS CLASS ELSEWHERE	1	0	survived	survived	survived	0			0	no HIV	0	0	0	300	43	57	0	0	430	2.3	0		0	not S.pneumoniae		1		0	1					0	no HIV	1	1	512		0	0
477	91	F	0	NOT ABORIG. OR TORRES STRAIT IS.	0		3	HSV1 MENINGITIS	1	1	1	1	8-Jun-14	0						0	0	16				104	1200	3.7	0		0	not S.pneumoniae			HSV1														0
478	0	F	0	NOT ABORIG. OR TORRES STRAIT IS.	0		3	OTHER BACTERIAL MENINGITIS	1	0	survived	survived	survived	0					0		1	800	89	11	0	6000	1500	2.7	0		0	not S.pneumoniae			0														Escherichia coli
479	41	M	1	NOT ABORIG. OR TORRES STRAIT IS.	0		3	BENIGN RECURRENT MENINGITIS [MOLLARET]	1	0	survived	survived	survived	0			0	no HIV	0	0	0	300	0	100	0	70	2100	3.6	0		0	not S.pneumoniae			HSV2							0	no HIV						0
480	0	M	1	ABORIGINAL NOT TORRES STRAIT IS.	1	0	3	BACTERIAL MENINGITIS UNSPECIFIED	1	0	survived	survived	survived	0								1100	60	40	0	9000	510	3.1	0		Coagulase neg Staphylococcus	not S.pneumoniae			0														0
481	34	F	0	NOT ABORIG. OR TORRES STRAIT IS.	0		3	NONPYOGENIC MENINGITIS	1	0	survived	survived	survived	0			0	no HIV	0	0	0	70	36	64	0	0	300	3	0		0	not S.pneumoniae			0							0	no HIV					0
482	51	M	1	NOT ABORIG. OR TORRES STRAIT IS.	0		3	STAPH AUREUS MENINGITIS	1	0	survived	survived	survived	1			0	no HIV		0	1	1560	60	40	0	4500			Gram pos cocci		Staphylococcus aureus	not S.pneumoniae										0	no HIV						Staphylococcus aureus
483	4	M	1	ABORIGINAL NOT TORRES STRAIT IS.	1	0	3	MENINGOCOCCAL MENINGITIS	1	0	survived	survived	survived	0							0	160	50	50	0	5	550	2.6	0		0	not S.pneumoniae			Neisseria meningitidis														0
484	49	F	0	NOT ABORIG. OR TORRES STRAIT IS.	0		3	ENCEPHALIT MYELITIS ENCEPHALOMYELIT UNSP	2	0	survived	survived	survived	0					1	0	0	4				800	120	4.1	0		Pseudomonas stutzeri	not S.pneumoniae																	0
485	66	M	1	NOT ABORIG. OR TORRES STRAIT IS.	0		3	INTRACRANIAL ABSCESS AND GRANULOMA	4	1	0	0	2-Nov-14	0			0	no HIV	0	0	1	7020	86	14	0	45	3000	0.4	0		0	not S.pneumoniae										0	no HIV						Streptococcus milleri
486	74	M	1	NOT ABORIG. OR TORRES STRAIT IS.	0		3	INTRACRANIAL ABSCESS AND GRANULOMA	4	0	survived	survived	survived	0					0	0	0																												0
487	42	M	1	NOT ABORIG. OR TORRES STRAIT IS.	0		3	BACTERIAL MENINGITIS UNSPECIFIED	1	0	survived	survived	survived	1					0	0	0																												Escherichia coli
488	43	F	0	NOT ABORIG. OR TORRES STRAIT IS.	0		1	INTRCRAN INTRASPINAL ABS GRANULOMA CL/E	4	0	survived	survived	survived	0	1		0	no HIV	0	0	0																					0	no HIV		0				0
489	51	M	1	NOT ABORIG. OR TORRES STRAIT IS.	0		3	INTRACRANIAL ABSCESS AND GRANULOMA	4	0	survived	survived	survived	0					0	0	0																					0	no HIV
490	35	M	1	ABORIGINAL NOT TORRES STRAIT IS.	1	0	3	MENINGITIS IN BACT DIS CLASS ELSEWHERE	1	0	survived	survived	survived	1			1	1	0	0	0	36000	95	5	0	400	3400	0.2	Gram neg bacilli		Salmonella Yarrabah	not S.pneumoniae		0		0						1	0.1	1	1	32			Salmonella Yarrabah
491	38	M	1	NOT ABORIG. OR TORRES STRAIT IS.	0		3	INTRACRANIAL ABSCESS AND GRANULOMA	4	1	0	1	1-Nov-14	1			1		0	0	0																					1	0.49	0	1	0		0	0
492	56	M	1	NOT ABORIG. OR TORRES STRAIT IS.	0		3	INTRACRANIAL ABSCESS AND GRANULOMA	4	0	survived	survived	survived	0			0	no HIV	1	0	0																					0	no HIV						0
493	0	F	0	ABORIGINAL NOT TORRES STRAIT IS.	1	0	3	OTH ENCEPHALIT MYELITIS ENCEPHALOMYELIT	3	1	1	1	10-Dec-14	0		0			0		1	800	71	29	0	150	2100	0.2	Gram neg bacilli		Haemophilus influenzae	not S.pneumoniae																	Haemophilus influenzae
494	1	M	1	BOTH ABORIG. & TORRES STRAIT IS.	1	2	5	HAEMOPHILUS MENINGITIS	1	0	survived	survived	survived	0		0			0			5500	80	20	0	13500	3200	0.7	Gram neg coccobacilli		0	not S.pneumoniae																	Haemophilus influenzae
495	33	F	0	NOT ABORIG. OR TORRES STRAIT IS.	0		3	ENTEROVIRUS MENINGITIS	1	0	survived	survived	survived	0						0	0	510	22	78	0	20	570	2.8	0		0	not S.pneumoniae			Enterovirus														0
496	19	F	0	TORRES STRAIT IS. NOT ABORIGINAL	1	1	2	VZV MENINGITIS	1	0	survived	survived	survived	0			0	no HIV		0	0	870	1	99	0	10	1200	2	Gram neg diplococci		0	not S.pneumoniae			Varicella zoster virus							0	no HIV						0
497	24	M	1	NOT ABORIG. OR TORRES STRAIT IS.	0		3	ENTEROVIRUS MENINGITIS	1	0	survived	survived	survived	0			0	no HIV		0	0	120	21	71	8	10	660	4.1	0		0	not S.pneumoniae			Enterovirus					7.3	0.56	0	no HIV						0
498	42	M	1	NOT ABORIG. OR TORRES STRAIT IS.	0		2	MENINGITIS UNSPECIFIED	1	0	survived	survived	survived	0	0	0			0	0	0	0				1100	500	4	0		0	not S.pneumoniae			0													0	0
499	0	F	0	TORRES STRAIT IS. NOT ABORIGINAL	1	1	3	ENTEROVIRUS MENINGITIS	1	0	survived	survived	survived	0	0	0			0			540	7	93	0	5000	870	2.5	0		0	not S.pneumoniae			Enterovirus														0
500	0	F	0	TORRES STRAIT IS. NOT ABORIGINAL	1	1	5	ENTEROVIRUS MENINGITIS	1	0	survived	survived	survived	0	0	0			0			1600	38	62	0	3500	1000	2.3	0		0	not S.pneumoniae			Enterovirus														0
501	43	M	1	TORRES STRAIT IS. NOT ABORIGINAL	1	1	5		4	0	survived	survived	survived	0					1	0	0																												Burkholderia pseudomallei
502	18	F	0	NOT ABORIG. OR TORRES STRAIT IS.	0		3	MENINGITIS UNSPECIFIED	4	0	survived	survived	survived	0		1	0	no HIV	0	0	0	750	55	45	0	2	400	1.8	0		0	not S.pneumoniae			0	0						0	no HIV		0				Kingella kingae
503	3	M	1	ABORIGINAL NOT TORRES STRAIT IS.	1	0	3	MENINGITIS UNSPECIFIED	1	0	survived	survived	survived	0		0			0		0																												0
504	8	F	0	NOT ABORIG. OR TORRES STRAIT IS.	0		3	MENINGITIS IN BACT DIS CLASS ELSEWHERE	1	0	survived	survived	survived	0	0	0			0		0	177	35	65	0	123	360	3.6	0		0	not S.pneumoniae			0													Leptospira IgM
505	0	F	0	NOT ABORIG. OR TORRES STRAIT IS.	0		3	ENTEROVIRUS MENINGITIS	1	0	survived	survived	survived	0	0	0			0			65	14	86	0	30	460	2.6	0		0	not S.pneumoniae			Enterovirus					4.7	0.55								0
506	50	M	1	NOT ABORIG. OR TORRES STRAIT IS.	0		3	MENINGITIS DUE TO OTHER SPECIFIED CAUSES	1	0	survived	survived	survived	1		0			1	0	0																												Burkholderia pseudomallei
508	69	M	1	NOT ABORIG. OR TORRES STRAIT IS.	0		3	ENTEROVIRUS MENINGITIS	1	1	1	0	5-May-15	0	1	1	0	no HIV	0	0	1	450	1	99	0	0	2800	4.7	0		0	not S.pneumoniae			Enterovirus					6.4	0.73	0	no HIV						0
509	1	M	1	NOT ABORIG. OR TORRES STRAIT IS.	0		3	ENCEPHALIT &/OR MYELITIS VIRAL DIS CL/E	2	0	survived	survived	survived	0	0	0	0	no HIV	0		0	33	45	55	0	0	490	3.8	0		0	not S.pneumoniae			0		0					0	no HIV					CMV IgM	0
510	51	F	0	NOT ABORIG. OR TORRES STRAIT IS.	0		3	HSV1 ENCEPHALITIS	2	0	survived	survived	survived	0	1	0	0	no HIV	0	0	0	169	3	97	0	11	960	2.3	0		0	not S.pneumoniae			HSV1					7	0.33	0	no HIV		0				0
511	0	M	1	NOT ABORIG. OR TORRES STRAIT IS.	0		3	ENTEROVIRUS MENINGITIS	1	0	survived	survived	survived	0	0	0			0			4900	25	74	1	60	2200	2.4	0		0	not S.pneumoniae			Enterovirus														0
512	0	F	0	NOT ABORIG. OR TORRES STRAIT IS.	0		3	ENTEROVIRUS MENINGITIS	1	0	survived	survived	survived	0	0	0			0			240	13	87	0	16500	1700	2.4	0		0	not S.pneumoniae			Enterovirus					5.1	0.47								0
513	1	M	1	ABORIGINAL NOT TORRES STRAIT IS.	1	0	3	INTRACRANIAL ABSCESS AND GRANULOMA	4	0	survived	survived	survived	0		0			0		0																												0
514	61	F	0	NOT ABORIG. OR TORRES STRAIT IS.	0		3	INTRACRANIAL ABSCESS AND GRANULOMA	4	1	1	1	2-Jun-15	1		1			0	0	0																												0
515	9	M	1	NOT ABORIG. OR TORRES STRAIT IS.	0		4	ENTEROVIRUS MENINGITIS	1	0	survived	survived	survived	0	1	0			0		0	43	53	47	0	40	210	3.2	0		0	not S.pneumoniae			Enterovirus					5.3	0.6								0
516	54	M	1	NOT ABORIG. OR TORRES STRAIT IS.	0		2	HIV CSF escape?	1	0	survived	survived	survived	0	1	0	1	0	0	0	0	3				2	1300	2	0		0	not S.pneumoniae							13	3.9	0.51	1	0.06						0
517	19	M	1	BOTH ABORIG. & TORRES STRAIT IS.	1	2	3	BACT MENINGOENCEPHALIT MENINGOMYELIT NEC	4	0	survived	survived	survived	0	0	0			0	0	0	310000	95	5	0	4000	8200	0.2	Gram pos cocci, gram neg bacilli		Strep. anginosus (S.milleri gp), Parvimonas (Peptostreptococcus) micra	not S.pneumoniae																	Strep. anginosus (S.milleri gp)
518	52	F	0	NOT ABORIG. OR TORRES STRAIT IS.	0		3	INTRACRANIAL ABSCESS AND GRANULOMA	4	0	survived	survived	survived	1	0	0	0	no HIV	0	0	0	1990	97	3	0	1090	2100	2.1	Gram pos cocci	0	Strep. intermedius (S. milleri gp)	not S.pneumoniae				0				8.3	0.25	0	no HIV						0
519	61	F	0	NOT ABORIG. OR TORRES STRAIT IS.	0		3	INTRACRANIAL ABSCESS AND GRANULOMA	4	0	survived	survived	survived	0		1			0	0	0																												0
520	55	M	1	NOT ABORIG. OR TORRES STRAIT IS.	0		3	ENCEPHALIT MYELITIS ENCEPHALOMYELIT UNSP	2	0	survived	survived	survived	1		0	0	no HIV	0	0	0	100	95	5	0	160	500	4.3	0		0	not S.pneumoniae			0							0	no HIV		0				0
521	79	M	1	NOT ABORIG. OR TORRES STRAIT IS.	0		3	INTRACRANIAL ABSCESS AND GRANULOMA	4	1	1	0	7-Sep-15	1		0			0	0	0																												Staphylococcus aureus
522	68	M	1	NOT ABORIG. OR TORRES STRAIT IS.	0		1	HSV1 ENCEPHALITIS	2	0	survived	survived	survived	0	0	0			0	0	0	200	0	100	0	40	970	4.1	0		0	not S.pneumoniae			HSV1					7	0.58				0				0
523	6	F	0	NOT ABORIG. OR TORRES STRAIT IS.	0		3	BACTERIAL MENINGITIS UNSPECIFIED	1	0	survived	survived	survived	0	0	0			0	0	0	1200	58	42	0	400	1200	1.6	0		0	not S.pneumoniae			0														0
524	24	F	0	NOT ABORIG. OR TORRES STRAIT IS.	0		3	MENINGITIS UNSPECIFIED	1	0	survived	survived	survived	0		0	0	no HIV	0	0	0	50				5000	590	4.2	0		0	not S.pneumoniae			0							0	no HIV		0				0
525	0	F	0	NOT ABORIG. OR TORRES STRAIT IS.	0		3	ENTEROVIRUS MENINGITIS	1	0	survived	survived	survived	0		0			0			400	5	95	0	30	800	2.3	0		0	not S.pneumoniae			Enterovirus														0
526	47	F	0	NOT ABORIG. OR TORRES STRAIT IS.	0		2	HSV2 MENINGITIS	1	0	survived	survived	survived	0	0	0			0	0	0	258	0	100	0	60	990	2.9	0		0	not S.pneumoniae			HSV2														0
527	32	M	1	NOT ABORIG. OR TORRES STRAIT IS.	0		1	VZV ENCEPHALITIS	2	0	survived	survived	survived	1		1			0	1	0	130	14	86	0	10	890	5.8	0		0	not S.pneumoniae			Varicella zoster virus														0
528	0	F	0	NOT ABORIG. OR TORRES STRAIT IS.	0			ENTEROVIRUS ENCEPHALITIS	2	0	survived	survived	survived	0	1	0			0			3				140	240	3	0		0	not S.pneumoniae			Enterovirus														0
529	0	M	1	ABORIGINAL NOT TORRES STRAIT IS.	1	0	3	ENTEROVIRUS MENINGITIS	1	0	survived	survived	survived	0	0	0			0			14				0	290	2.8	0		0	not S.pneumoniae			Enterovirus														0
530	34	F	0	NOT ABORIG. OR TORRES STRAIT IS.	0		1	NONPYOGENIC MENINGITIS	1	0	survived	survived	survived	0	0				0	0	0	252	2	98	0	13	480	2.7	0		0	not S.pneumoniae			0	0			14										0
531	0	F	0	BOTH ABORIG. & TORRES STRAIT IS.	1	2	3	INTRACRANIAL ABSCESS AND GRANULOMA	4	0	survived	survived	survived	0		0			0	0	0																												Streptococcus pyogenes (Group A)
532	28	M	1	TORRES STRAIT IS. NOT ABORIGINAL	1	1	3	MENINGITIS UNSPECIFIED	1	0	survived	survived	survived	0	1	0	0	no HIV	0	0	0	12				3600	270	3.7	0		0	not S.pneumoniae								5.6	0.66	0	no HIV		0				0
533	25	F	0	NOT ABORIG. OR TORRES STRAIT IS.	0		3	ENTEROVIRUS MENINGITIS	1	0	survived	survived	survived	0						0	0	450	43	57	0	35	1000	2.4	0		0	not S.pneumoniae			Enterovirus					5.2	0.46								0
534	26	M	1	NOT ABORIG. OR TORRES STRAIT IS.	0		3	ENTEROVIRUS MENINGITIS	1	0	survived	survived	survived	0		0	0	no HIV	0	0	0	198	68	32	0	1	280	4.2	0		0	not S.pneumoniae			Enterovirus														0
535	0	F	0	NOT ABORIG. OR TORRES STRAIT IS.	0		3	BACTERIAL MENINGITIS UNSPECIFIED	4	0	survived	survived	survived	1	0	0	0	no HIV	0			30	16	84	0	12	4400	0.9	Gram neg bacilli		0	not S.pneumoniae			0							0	no HIV						Citrobacter freundii complex
536	0	F	0	NOT ABORIG. OR TORRES STRAIT IS.	0		3	MENINGITIS UNSPECIFIED	1	0	survived	survived	survived	0	0	0			0																														0
537	79	F	0	NOT ABORIG. OR TORRES STRAIT IS.	0		3	MENINGITIS IN MYCOSES	1	1	1	1	25-Jan-16	0	1	1	0	no HIV	1	1	0	2				0	350	4.9	0		0	not S.pneumoniae				0				5.1	0.96	0	no HIV					0	0
538	0	F	0	NOT ABORIG. OR TORRES STRAIT IS.	0		3	ENTEROVIRUS MENINGITIS	1	0	survived	survived	survived	0		0			0										0		0	not S.pneumoniae			Enterovirus														0
540	49	F	0	ABORIGINAL NOT TORRES STRAIT IS.	1	0	3	NONPYOGENIC MENINGITIS	1	0	survived	survived	survived	0		0			0	0	0	11000	55	45	0	160	1900	2.3	0		0	not S.pneumoniae			0	0													0
541	0	F	0	NOT ABORIG. OR TORRES STRAIT IS.	0		3	ENTEROVIRUS MENINGITIS	1	0	survived	survived	survived	0		0			0			350	43	57	0	34200	900	3.1	0		0	not S.pneumoniae			Enterovirus														0
542	0	M	1	NOT ABORIG. OR TORRES STRAIT IS.	0		3	ENTEROVIRUS MENINGITIS	1	0	survived	survived	survived	0		0			0			1				15	460	2.5	0		0	not S.pneumoniae			Enterovirus					5.1	0.5								0
543	30	F	0	NOT ABORIG. OR TORRES STRAIT IS.	0		3	ENTEROVIRUS MENINGITIS	1	1	0	0	26-Nov-16	0					0	0	0	215	69	31	0	20	950	2.9	0		0	not S.pneumoniae			Enterovirus					6.1	0.48								0
544	0	M	1	ABORIGINAL NOT TORRES STRAIT IS.	1	0	5	ENTEROVIRUS MENINGITIS	1	0	survived	survived	survived	0		0			0			80	10	90	0	12	350	2.2	0		0	not S.pneumoniae			Enterovirus														0
545	32	M	1	NOT ABORIG. OR TORRES STRAIT IS.	0		3	ENTEROVIRUS MENINGITIS	1	0	survived	survived	survived	0	0	0			0	0	0	2				1	320	3.4	0		0	not S.pneumoniae			Enterovirus					5.4	0.63								0
546	0	F	0	NOT ABORIG. OR TORRES STRAIT IS.	0		3	PARECHOVIRUS MENINGITIS	1	0	survived	survived	survived	0		0			0			3				33	520	3.3	0		0	not S.pneumoniae			Parechovirus					3.9	0.84								0
547	0	M	1	NOT ABORIG. OR TORRES STRAIT IS.	0		3	ENTEROVIRUS MENINGITIS	1	0	survived	survived	survived	0		0			0			17				4	800	3	0		0	not S.pneumoniae			Enterovirus					5.2	0.58								0
548	0	M	1	NOT ABORIG. OR TORRES STRAIT IS.	0		3	ENTEROVIRUS MENINGITIS	1	0	survived	survived	survived	0		0			0			1				532	420	3	0		0	not S.pneumoniae			Enterovirus					5.4	0.56								0
549	20	F	0	NOT ABORIG. OR TORRES STRAIT IS.	0		3	ENTEROVIRUS MENINGITIS	1	0	survived	survived	survived	0	0	0			0	0	0	270	94	6	0	3	440	3.3	0		0	not S.pneumoniae			Enterovirus					6.4	0.52								0
550	0	M	1	NOT ABORIG. OR TORRES STRAIT IS.	0		3	MENINGITIS DUE TO OTHER SPECIFIED CAUSES	3	0	survived	survived	survived	0		0			0		0	4				3130	410	2.9	0		0	not S.pneumoniae			Parechovirus														0
551	28	M	1	NOT ABORIG. OR TORRES STRAIT IS.	0		3	MENINGITIS UNSPECIFIED	1	0	survived	survived	survived	0		1	0	no HIV	0	0	0	1500	0	100	0	20	1400	3.7	0		0	not S.pneumoniae			HSV2							0	no HIV						0
552	29	M	1	NOT ABORIG. OR TORRES STRAIT IS.	0		3	BENIGN RECURRENT MENINGITIS [MOLLARET]	1	0	survived	survived	survived	0	0	0	0	no HIV	0	0	0	1500	0	100	0	20	1400	3.7	0		0	not S.pneumoniae			HSV2	0						0	no HIV						0
553	0	M	1	NOT ABORIG. OR TORRES STRAIT IS.	0		3	STREPTOCOCCAL MENINGITIS	1	0	survived	survived	survived	0	0	0			0		1	460	95	5	0	3600	6500	0.4	Gram pos cocci (Strep/enterococci)		Streptococcus agalactiae	not S.pneumoniae			0									0		0			Streptococcus agalactiae
554	70	M	1	NOT ABORIG. OR TORRES STRAIT IS.	0		3	MENINGITIS IN MYCOSES	1	0	survived	survived	survived	1		1	0	no HIV	0	0	0	60	6	93	0	400	1200	1.5	Yeast resembling Cryptococcus	1	Cryptococcus neoformans	not S.pneumoniae				CrAg	1			6.1	0.25	0	no HIV		0			0	Cryptococcus neoformans
555	5	M	1	NOT ABORIG. OR TORRES STRAIT IS.	0		3	BACTERIAL MENINGITIS UNSPECIFIED	1	0	survived	survived	survived	0	0	0			0		0	130	67	33	0	4	330	3	0		0	not S.pneumoniae			0														0
556	0	F	0	NOT ABORIG. OR TORRES STRAIT IS.	0			MENINGITIS IN BACT DIS CLASS ELSEWHERE	1	0	survived	survived	survived	1	0	0	0	no HIV	0		0	920	67	33	0	30	1900	0.2	Gram neg bacilli		0	not S.pneumoniae	0									0	no HIV						Salmonella Virchow
557	46	F	0	NOT ABORIG. OR TORRES STRAIT IS.	0		3	PNEUMOCOCCAL MENINGITIS	1	0	survived	survived	survived	1		0			0	0	0	2410	87	13	0	45	990	2.5	Gram pos cocci		Streptococcus pneumoniae	resistant				S. pneumoniae Ag			35										Streptococcus pneumoniae
558	36	M	1	NOT ABORIG. OR TORRES STRAIT IS.	0		3	ENTEROVIRUS MENINGITIS	1	0	survived	survived	survived	0	1	0	0	no HIV	0	0	0	40	68	32	0	0	660	3.1	0		0	not S.pneumoniae			Enterovirus														0
559	12	F	0	NOT ABORIG. OR TORRES STRAIT IS.	0		1	ENTEROVIRUS MENINGITIS	1	0	survived	survived	survived	0	0	0			0		0	48	55	45	0	750	300	3.5	0		0	not S.pneumoniae			Enterovirus					5.6	0.62								0
560	28	F	0	NOT ABORIG. OR TORRES STRAIT IS.	0		3	ENTEROVIRUS MENINGITIS	1	0	survived	survived	survived	0	0	0			0	0	0	40	71	28	1	2	370	3.3	0		0	not S.pneumoniae			Enterovirus					5.7	0.58								0
561	47	M	1	NOT ABORIG. OR TORRES STRAIT IS.	0		1	POSSIBLE FLAVIVIRUS ENCPEHALITIS	2	0	survived	survived	survived	1	1	0	0	no HIV	0	0	0	95	3	97	0	1	920	2.5	0		0	not S.pneumoniae			0	0			33	5.3	0.47	0	no HIV		0			Flavivirus IgM	0
562	33	F	0	ABORIGINAL NOT TORRES STRAIT IS.	1	0	4	MENINGITIS IN MYCOSES	1	0	survived	survived	survived	0	0	0	0	no HIV	0	0	0	121	21	76	3	0	710	2.2	Yeast		Cryptococcus gattii	not S.pneumoniae				CrAg			23			0	no HIV		0				0
563	0	M	1	NOT ABORIG. OR TORRES STRAIT IS.	0		3	ENTEROVIRUS MENINGITIS	1	0	survived	survived	survived	0	0	0			0			102	61	38	1	10	870	2.2	0		0	not S.pneumoniae			Enterovirus					3.8	0.58								0
564	22	M	1	ABORIGINAL NOT TORRES STRAIT IS.	1	0	4	INTRASPINAL ABSCESS AND GRANULOMA	1	0	survived	survived	survived	0	0	0	0	no HIV	0	0	0	970	70	23	7	20	1900	2.4	0		0	not S.pneumoniae			0					6.5	0.37	0	no HIV		0				0
565	39	F	0	NOT ABORIG. OR TORRES STRAIT IS.	0		5	ENTEROVIRUS MENINGITIS	1	0	survived	survived	survived	0			0	no HIV		0	0	135	95	5	0	2	610	3.4	0		0	not S.pneumoniae			Enterovirus					6.3	0.54	0	no HIV						0
566	20	F	0	NOT ABORIG. OR TORRES STRAIT IS.	0		3	STREPTOCOCCAL MENINGITIS	1	0	survived	survived	survived	0		0			0	0	0	500	30	70	0	50	930	2.6	0		0	not S.pneumoniae			0														Strep. intermedius (S. milleri gp)
567	36	F	0	NOT ABORIG. OR TORRES STRAIT IS.	0		3	VZV MENINGITIS	1	1	0	0	23-Dec-19	0	0	1	0	no HIV	0	0	0	305	2	98	0	7	2600	3.8	0		0	not S.pneumoniae			Varicella zoster virus							0	no HIV						0
568	35	F	0	NOT ABORIG. OR TORRES STRAIT IS.	0		3	MENINGITIS IN BACT DIS CLASS ELSEWHERE	1	0	survived	survived	survived	0		0			0	0	0	1600	77	23	0	10	1700	2.8	0		0	not S.pneumoniae			0													Leptospira IgM, Copenhageni serovar 200	0
569	24	M	1	NOT ABORIG. OR TORRES STRAIT IS.	0		3	MENINGOCOCCAL MENINGITIS	1	0	survived	survived	survived	1	1	0			0	0	0	6000	99	1	0	450	6900	0.3	Gram neg diplococci		N. meningitidis B-Lactamase negative	not S.pneumoniae								9.5	0.03								0
570	0	M	1	NOT ABORIG. OR TORRES STRAIT IS.	0		3	MENINGITIS UNSPECIFIED	1	0	survived	survived	survived	0		0			0		0										0	not S.pneumoniae
571	53	F	0	ABORIGINAL NOT TORRES STRAIT IS.	1	0	3	INTRACRANIAL ABSCESS AND GRANULOMA	4	0	survived	survived	survived	1		0			0	0	0
572	55	F	0	NOT ABORIG. OR TORRES STRAIT IS.	0		3	PNEUMOCOCCAL MENINGITIS	1	0	survived	survived	survived	1		0	0	no HIV	1		0	5220	84	15	1	9270	3400	4.9	Gram pos cocci (Strep/enterococci)		0	not S.pneumoniae										0	no HIV						Streptococcus pneumoniae
573	16	F	0	NOT ABORIG. OR TORRES STRAIT IS.	0		3	MENINGITIS DUE TO OTHER SPECIFIED CAUSES	1	0	survived	survived	survived	0		0	0	no HIV	0	0	0	980	2	98	0	3600	460	2.6	0		0	not S.pneumoniae			0													EBV IgM
574	71	F	0	NOT ABORIG. OR TORRES STRAIT IS.	0		3	HSV1 ENCEPHALITIS	2	1	0	0	5-Sep-17	0		0			1	0	0	11				18	400	3.4	0		0	not S.pneumoniae			HSV1					5.8	0.59								0
575	7	M	1	TORRES STRAIT IS. NOT ABORIGINAL	1	1	3	MENINGOCOCCAL MENINGITIS	1	0	survived	survived	survived	1	0	0			0		0	3500	88	12	0	300	860	3.9	0		0	not S.pneumoniae			Neisseria meningitidis	0				6.1	0.64								0
576	10	M	1	NOT STATED/UNKNOWN-FOLLOW UP REQUIRED	NOT STATED/UNKNOWN-FOLLOW UP REQUIRED	NOT STATED/UNKNOWN-FOLLOW UP REQUIRED		INTRACRANIAL ABSCESS AND GRANULOMA	4	1	1	1	26-Jan-17	1	1	0	0	no HIV	0		1	8	4	96	0	630	900	3	0		0	not S.pneumoniae										0	no HIV					B.pseudomallei IgG	Burkholderia pseudomallei
577	0	F	0	BOTH ABORIG. & TORRES STRAIT IS.	1	2	3	MENINGOCOCCAL MENINGITIS	1	0	survived	survived	survived	0		0			0		0	180	98	2	0	28	730	4.7	0		N. meningitidis B-Lactamase negative	not S.pneumoniae			Neisseria meningitidis					6.5	0.72			1	1	2			Neisseria meningitidis
578	30	F	0	NOT ABORIG. OR TORRES STRAIT IS.	0		3	ENTEROVIRUS MENINGITIS	1	0	survived	survived	survived	0		0			0	0	0	2				0	230	3	0		0	not S.pneumoniae			Enterovirus					4.9	0.61								0
579	24	F	0	NOT ABORIG. OR TORRES STRAIT IS.	0		3	ENTEROVIRUS MENINGITIS	1	0	survived	survived	survived	0		0	0	no HIV	0	0	0	1340	0	100	0	20	850	2.9	0		0	not S.pneumoniae			Enterovirus				26			0	no HIV		0
580	55	M	1	NOT ABORIG. OR TORRES STRAIT IS.	0		3	MENINGITIS UNSPECIFIED	4	1	0	0	7-Apr-17	0	0	0	0	no HIV	0	0	0	6				1760	1200	2.1	0	0	0	not S.pneumoniae				0						0	no HIV						0
581	3	F	0	TORRES STRAIT IS. NOT ABORIGINAL	1	1	5	HAEMOPHILUS MENINGITIS	1	0	survived	survived	survived	1		0			0			550	50	50	0	90	1300	1.4	Gram neg bacilli, gram neg coccobacilli		Haemophilus influenzae	not S.pneumoniae																	0
582	51	M	1	NOT ABORIG. OR TORRES STRAIT IS.	0		3	PROGRESSIVE MULTIFOCAL LEUKOENCEPHALOPATHY	2	1	1	1	27-May-17	0		0	1	0	0	0	1	0				115	280	2.6	0		0	not S.pneumoniae			JC virus							1	0.05						0
583	0	M	1	NOT ABORIG. OR TORRES STRAIT IS.	0		3	ENTEROVIRUS MENINGITIS	1	0	survived	survived	survived	0	0	0			0			600	56	44	0	1200	780	2.7	0		0	not S.pneumoniae			Enterovirus														0
584	82	M	1	NOT ABORIG. OR TORRES STRAIT IS.	0		3	ENCEPHALIT MYELITIS ENCEPHALOMYELIT UNSP	2	1	1	1	9-Apr-17	0	0	1			0	0	0																												0
585	0	M	1	NOT ABORIG. OR TORRES STRAIT IS.	0		3	ENTEROVIRUS MENINGITIS	1	0	survived	survived	survived	0		0			0		0	1072	22	78	0	6	590	3.3	0		0	not S.pneumoniae			Enterovirus					8.1	0.41								0
586	0	M	1	BOTH ABORIG. & TORRES STRAIT IS.	1	2	3	ENTEROVIRUS MENINGITIS	1	0	survived	survived	survived	0		0			0		0	1150	15	75	0	50	580	2.6	0		0	not S.pneumoniae			Enterovirus					4.9	0.53								0
587	63	F	0	NOT ABORIG. OR TORRES STRAIT IS.	0		3	ENCEPHALIT MYELITIS ENCEPHALOMYELIT UNSP	5	0	survived	survived	survived	0					0
588	33	F	0	NOT ABORIG. OR TORRES STRAIT IS.	0		3	ENTEROVIRUS MENINGITIS	1	0	survived	survived	survived	0	0	0			0	0	0	53	85	15	0	1	250	3.4	0		0	not S.pneumoniae			Enterovirus														0
589	0	M	1	NOT ABORIG. OR TORRES STRAIT IS.	0		3	ENTEROVIRUS MENINGITIS	1	0	survived	survived	survived	0	0	0			0			1450	18	82	0	70	1000	2.2	0		0	not S.pneumoniae			Enterovirus														0
590	0	F	0	ABORIGINAL NOT TORRES STRAIT IS.	1	0	3	ENTEROVIRUS MENINGITIS	1	0	survived	survived	survived	0		0			0		0	2500	19	81	0	500	810	2.7	0		0	not S.pneumoniae			Enterovirus					5.5	0.49
591	29	F	0	NOT ABORIG. OR TORRES STRAIT IS.	0		5	ENTEROVIRUS MENINGITIS	1	0	survived	survived	survived	0		0	0	no HIV	0			600	35	58	7	10	550	3.3	0		0	not S.pneumoniae			Enterovirus							0	no HIV						0
592	40	M	1	NOT ABORIG. OR TORRES STRAIT IS.	0		3	ENTEROVIRUS MENINGITIS	1	0	survived	survived	survived	0	0	0			0	0	0	44				240	470	3.2	0		0	not S.pneumoniae			Enterovirus				14	6.7	0.48								0
593	19	F	0	TORRES STRAIT IS. NOT ABORIGINAL	1	1	3	ENTEROVIRUS MENINGITIS	1	0	survived	survived	survived	0						0	0	130	5	95	0	800	660	3.3	0		0	not S.pneumoniae			Enterovirus					6.1	0.54								0
594	48	M	1	NOT ABORIG. OR TORRES STRAIT IS.	0		3	ENTEROVIRUS MENINGITIS	1	0	survived	survived	survived	0	0	0	0	no HIV	0	0	0	420	98	2	0	260	820	3.7	0		0	not S.pneumoniae			Enterovirus					6.5	0.57	0	no HIV						0
595	1	F	0	NOT STATED/UNKNOWN-FOLLOW UP REQUIRED	NOT STATED/UNKNOWN-FOLLOW UP REQUIRED	NOT STATED/UNKNOWN-FOLLOW UP REQUIRED		TB MENINGITIS	1	0	survived	survived	survived	0	1	0	0	no HIV	0		1	120	4	96	0	2000	700	3.1	0	0	0	not S.pneumoniae	0		0					8.2	0.37	0	no HIV		0				0
596	0	M	1	ABORIGINAL NOT TORRES STRAIT IS.	1	0	4	ENTEROVIRUS MENINGITIS	1	0	survived	survived	survived	0		0			0		1	275	0	100	0	105000	1000	2.5	0		0	not S.pneumoniae			Enterovirus														0
597	0	F	0	TORRES STRAIT IS. NOT ABORIGINAL	1	1	3	ENTEROVIRUS MENINGITIS	1	0	survived	survived	survived	0		0			0			800	19	81	0	70	650	2.6	0		0	not S.pneumoniae			Enterovirus														0
598	0	M	1	NOT ABORIG. OR TORRES STRAIT IS.	0		3	ENTEROVIRUS MENINGITIS	1	0	survived	survived	survived	0		0			0			326	10	90	0	128	1100	2.5	0		0	not S.pneumoniae			Enterovirus														0
599	0	F	0	BOTH ABORIG. & TORRES STRAIT IS.	1	2	5	MENINGITIS UNSPECIFIED	1	0	survived	survived	survived	0		0			0		0	165	10	90	0	12000	1800	2.4	0		0	not S.pneumoniae			0
600	36	M	1	NOT ABORIG. OR TORRES STRAIT IS.	0		5	ENTEROVIRUS MENINGITIS	1	0	survived	survived	survived	0	0	0			0	0	0	40	65	35	0	60	530	4.1	0		0	not S.pneumoniae			Enterovirus					7.4	0.55								0
601	16	F	0	NOT ABORIG. OR TORRES STRAIT IS.	0		3	MENINGITIS IN BACT DIS CLASS ELSEWHERE	1	0	survived	survived	survived	0	0	0	0	no HIV	0		0																					0	no HIV					Leptospira IgM, Arborea serovar 400	0
602	25	F	0	NOT ABORIG. OR TORRES STRAIT IS.	0		3	ENTEROVIRUS MENINGITIS	1	0	survived	survived	survived	0	0	0	0	no HIV	0	0	0	49	25	75	0	2	490	2.7	0		0	not S.pneumoniae			Enterovirus				18	4.9	0.55	0	no HIV						0
603	49	F	0	ABORIGINAL NOT TORRES STRAIT IS.	1	0	4	PNEUMOCOCCAL MENINGITIS	1	1	0	0	14-Sep-17	1		0	0	no HIV	0	0	1	2500	80	20	0	850	4900	0.9	Gram pos cocci		0	not S.pneumoniae			Streptococcus pneumoniae				50	6	0.15	0	no HIV	1		1		0	0
604	0	M	1	ABORIGINAL NOT TORRES STRAIT IS.	1	0	3	ENTEROVIRUS MENINGITIS	1	0	survived	survived	survived	0		0			0			4500	77	22	1	190	1200	1.7	0		0	not S.pneumoniae			Enterovirus
605	0	F	0	NOT STATED/UNKNOWN-FOLLOW UP REQUIRED	NOT STATED/UNKNOWN-FOLLOW UP REQUIRED	NOT STATED/UNKNOWN-FOLLOW UP REQUIRED	3	ENTEROVIRUS MENINGITIS	1	0	survived	survived	survived	0		0			0		0	19				22	660	2.7	0		0	not S.pneumoniae			Enterovirus					4.6	0.59								0
606	44	M	1	NOT ABORIG. OR TORRES STRAIT IS.	0		3	ENCEPHALIT &/OR MYELITIS VIRAL DIS CL/E	2	0	survived	survived	survived	0	0	0	0	no HIV	0	0	0	4				5	730	3.3	0		0	not S.pneumoniae			0				9.5								0		0
607	20	M	1	NOT ABORIG. OR TORRES STRAIT IS.	0		3	NONPYOGENIC MENINGITIS	1	0	survived	survived	survived	0		0	0	no HIV	0		0	57				12	280	3.4	0		0	not S.pneumoniae			0							0	no HIV	0		0			0
608	0	M	1	ABORIGINAL NOT TORRES STRAIT IS.	1	0	5	ENTEROVIRUS MENINGITIS	1	0	survived	survived	survived	0		0			0		0	1240	10	90	0	0	1400	3	0		0	not S.pneumoniae			Enterovirus					5.3	0.57								0
609	62	F	0	NOT ABORIG. OR TORRES STRAIT IS.	0		3	OTH ENCEPHALIT MYELITIS ENCEPHALOMYELIT	2	1	0	0	4-Feb-18	1		1			0	0	0	3				560	2800	6.6	0		0	not S.pneumoniae			HSV1														0
610	58	M	1	NOT ABORIG. OR TORRES STRAIT IS.	0		3	INTRASPINAL ABSCESS AND GRANULOMA	5	0	survived	survived	survived	0	0	0			1	0	0
611	98	M	1	NOT ABORIG. OR TORRES STRAIT IS.	0		3	BACTERIAL MENINGITIS UNSPECIFIED	1	1	0	0	22-Sep-17	0	0	1			0	0	0																												Staphylococcus aureus
612	24	F	0	NOT ABORIG. OR TORRES STRAIT IS.	0		3	ENTEROVIRUS MENINGITIS	1	0	survived	survived	survived	0	0	0			0	0	0	124	8	91	1	4	530	3	0		0	not S.pneumoniae			Enterovirus					5.4	0.56
613	0	F	0	NOT ABORIG. OR TORRES STRAIT IS.	0		3	ENTEROVIRUS MENINGITIS	1	0	survived	survived	survived	0		0			0		0	610	44	56	0	2900	890	2.4	0		0	not S.pneumoniae			Enterovirus					4.9	0.49								0
614	47	M	1	NOT ABORIG. OR TORRES STRAIT IS.	0		3	ENTEROVIRUS MENINGITIS	1	0	survived	survived	survived	0	0	0			0	0	0	200	12	88	0	41	1100	3.4	0		0	not S.pneumoniae			Enterovirus														0
615	36	M	1	NOT ABORIG. OR TORRES STRAIT IS.	0		3	HSV2 MENINGITIS	1	0	survived	survived	survived	0						0	0	260	3	97	0	125	1300	3.5	0		0	not S.pneumoniae			HSV2					5.8	0.6								0
616	42	F	0	NOT ABORIG. OR TORRES STRAIT IS.	0		3	INTRACRANIAL ABSCESS AND GRANULOMA	4	0	survived	survived	survived	0		0	0	no HIV	0	0	0	1560	75	25	0	200	2200	2.8	0		0	not S.pneumoniae			0							0	no HIV						0
617	30	M	1	NOT ABORIG. OR TORRES STRAIT IS.	0		3	ENTEROVIRUS MENINGITIS	1	0	survived	survived	survived	0		0			0	0	0	350	9	90	1	250	570	4	0		0	not S.pneumoniae			Enterovirus				22										0
618	25	F	0	NOT STATED/UNKNOWN-FOLLOW UP REQUIRED	NOT STATED/UNKNOWN-FOLLOW UP REQUIRED	NOT STATED/UNKNOWN-FOLLOW UP REQUIRED		TB MENINGITIS	1	0	survived	survived	survived	1	1	0	0	no HIV	0	0	0	322	16	84	0	47	4900	3.3	0	0	0	not S.pneumoniae	0									0	no HIV		0				0
619	0	M	1	NOT ABORIG. OR TORRES STRAIT IS.	0		3	PARECHOVIRUS MENINGITIS	1	0	survived	survived	survived	0		0			0			9				23	470	3.3	0		0	not S.pneumoniae			Parechovirus					4.9	0.67
620	18	F	0	NOT ABORIG. OR TORRES STRAIT IS.	0		3	MENINGOCOCCAL ENCEPHALITIS	2	0	survived	survived	survived	1		0			0	0	0	16000	90	10	0	200	3500	1	Gram neg diplococci		0	not S.pneumoniae			Neisseria meningitidis					6.6	0.15								0
621	0	F	0	NOT ABORIG. OR TORRES STRAIT IS.	0		3	PARECHOVIRUS MENINGITIS	1	0	survived	survived	survived	0		0			0			0				38	390	3	0		0	not S.pneumoniae			Parechovirus					6.4	0.48								0
622	60	F	0	NOT ABORIG. OR TORRES STRAIT IS.	0		3	VZV MENINGITIS	1	0	survived	survived	survived	0		0			0	0	0	153	1	99	0	0	220	3.5	0		0	not S.pneumoniae			Varicella zoster virus					5.8	0.6								0
623	57	F	0	NOT ABORIG. OR TORRES STRAIT IS.	0		4	INTRACRANIAL ABSCESS AND GRANULOMA	4	0	survived	survived	survived	1	1	0			0	0	0																											0	0
624	25	F	0	ABORIGINAL NOT TORRES STRAIT IS.	1	0	2	MUMPS MENINGITIS	1	0	survived	survived	survived	0	0	0			0	0	0	365	0	100	0	12	360	2.9	0	0	0	not S.pneumoniae	0		Mumps	0												Mumps	0
625	0	M	1	BOTH ABORIG. & TORRES STRAIT IS.	1	2	3	ENTEROVIRUS MENINGITIS	1	0	survived	survived	survived	0		0			0			7				2	450	3	0		0	not S.pneumoniae			Enterovirus
626	0	M	1	TORRES STRAIT IS. NOT ABORIGINAL	1	1	3	ENTEROVIRUS MENINGITIS	1	0	survived	survived	survived	0		0			0		0	0				0	460	2.8	0		0	not S.pneumoniae			Enterovirus					5.9	0.47								0
627	30	F	0	NOT ABORIG. OR TORRES STRAIT IS.	0		3	VIRAL MENINGITIS	1	0	survived	survived	survived	0	0	0			0	0	0	1130	2	98	0	90	820	2.8	0	0	0	not S.pneumoniae	0		0	0													0
628	0	M	1	NOT ABORIG. OR TORRES STRAIT IS.	0		3	ENTEROVIRUS MENINGITIS	1	0	survived	survived	survived	0		0			0		0	430	7	93	0	850	690	2.1	0		0	not S.pneumoniae			Enterovirus														0
629	53	M	1	NOT ABORIG. OR TORRES STRAIT IS.	0		1	ENCEPHALIT MYELITIS ENCEPHALOMYELIT UNSP	3	1	1	1	8-Apr-18	1		0	0	no HIV	0	1	1	162	98	2	0	86	760	3.3	0		Staphylococcus aureus	not S.pneumoniae			0				18			0	no HIV	0		0		0	Staphylococcus aureus
630	62	F	0	NOT ABORIG. OR TORRES STRAIT IS.	0		1	ENCEPHALIT MYELITIS ENCEPHALOMYELIT UNSP	3	0	survived	survived	survived	0		0			1	0	0	4				0	340	4.6	0		0	not S.pneumoniae			0				9										0
631	0	M	1	NOT ABORIG. OR TORRES STRAIT IS.	0		3	ENTEROVIRUS MENINGITIS	1	0	survived	survived	survived	0		0			0																Enterovirus														0
632	53	F	0	NOT ABORIG. OR TORRES STRAIT IS.	0		3	HSV2 MENINGITIS	1	0	survived	survived	survived	0	0	0			0	0	0	276	0	100	0	21	1000	2.9	0		Coagulase neg Staphylococcus	not S.pneumoniae			HSV2					4.8	0.6								0
633	0	M	1	BOTH ABORIG. & TORRES STRAIT IS.	1	2	5	MENINGITIS UNSPECIFIED	1	0	survived	survived	survived	0	0	1			0		1	450	40	58	2	2460	1400	2.5	0		0	not S.pneumoniae			0										0				0
634	52	F	0	NOT ABORIG. OR TORRES STRAIT IS.	0		3	NONPYOGENIC MENINGITIS	1	0	survived	survived	survived	0	0	0	0	no HIV	1	0	0	8				0	670	5.5	0		0	not S.pneumoniae			0			0				0	no HIV						0
635	48	M	1	NOT ABORIG. OR TORRES STRAIT IS.	0		3	ENCEPHALIT &OR MYELIT INFECT PARASIT DIS	4	0	survived	survived	survived	1	0	0	0	no HIV	0	0	0	45	20	80	0	3	920	1.8	0		Burkholderia pseudomallei	not S.pneumoniae			0				19			0	no HIV		0				0
636	62	M	1	NOT ABORIG. OR TORRES STRAIT IS.	0		1		4	0	survived	survived	survived	1	0	0	0	no HIV	0	0	0	140	54	46	0	0	510	3.3	0		Burkholderia pseudomallei	not S.pneumoniae			0				15									0	0
637	23	F	0	NOT ABORIG. OR TORRES STRAIT IS.	0			BENIGN RECURRENT MENINGITIS [MOLLARET]	3	0	survived	survived	survived	0	1	0	0	no HIV	0	0	0	1230	1	99	0	10	1000	2.7	0		0	not S.pneumoniae			HSV2	0						0	no HIV						0
638	70	M	1	NOT ABORIG. OR TORRES STRAIT IS.	0		3	ENCEPHALIT MYELITIS ENCEPHALOMYELIT UNSP	2	0	survived	survived	survived	1		1	0	no HIV	0	0	0	47	9	89	2	5	1400	4.7	0		0	not S.pneumoniae			0	0		0				0	no HIV		0				0
639	0	M	1	NOT ABORIG. OR TORRES STRAIT IS.	0		3	ENTEROVIRUS MENINGITIS	1	0	survived	survived	survived	1		0			0			33				2	750	2.3	0		0	not S.pneumoniae			Enterovirus														0
640	0	M	1	NOT ABORIG. OR TORRES STRAIT IS.	0		3	MENINGITIS UNSPECIFIED	1	0	survived	survived	survived	0			0	no HIV	0	0	0	30	23	77	0	0	420	3	0		0	not S.pneumoniae			0							0	no HIV						0
641	47	F	0	TORRES STRAIT IS. NOT ABORIGINAL	1	1	3	MENINGITIS UNSPECIFIED	3	0	survived	survived	survived	0		1			0	1	0																					0	no HIV						0
642	18	F	0	ABORIGINAL NOT TORRES STRAIT IS.	1	0	5	ENCEPHALIT &OR MYELIT INFECT PARASIT DIS	2	0	survived	survived	survived	1		0			0		0	2360	42	58	0	170	1700	2.7	0	0	0	not S.pneumoniae			0	0		0	34			0	no HIV		0			B.pseudomallei IgG	0
643	35	M	1	NOT ABORIG. OR TORRES STRAIT IS.	0		3	TB MENINGITIS	1	0	survived	survived	survived	1	0	0	0	no HIV	0	0	0	1120	2	98	0	123	3100	1.6	0	0	0	not S.pneumoniae	0		0	0						0	no HIV		0				0
644	36	F	0	NOT ABORIG. OR TORRES STRAIT IS.	0		5	HSV2 MENINGITIS	1	0	survived	survived	survived	0		0			0	0	0	800	2	97	1	30	330	4.5	0		0	not S.pneumoniae			HSV2
645	64	F	0	NOT ABORIG. OR TORRES STRAIT IS.	0		1	ENTEROVIRUS MENINGITIS	1	0	survived	survived	survived	0	0	0			0	0	0	120	73	27	0	3	290	3.5	0		0	not S.pneumoniae			Enterovirus					5.9	0.59
646	0	M	1	NOT ABORIG. OR TORRES STRAIT IS.	0		3	OTHER BACTERIAL MENINGITIS	1	0	survived	survived	survived	1		0			0		1	3000	83	14	3	9700	1700	1.7	Gram neg bacilli		0	not S.pneumoniae			0							0	no HIV						Escherichia coli
647	0	F	0	NOT ABORIG. OR TORRES STRAIT IS.	0		3	ENTEROVIRUS MENINGITIS	1	0	survived	survived	survived	0		0			0			850	3	97	0	10300	1100	2.1	0		0	not S.pneumoniae			Enterovirus					4.4	0.48								0
648	37	M	1	ABORIGINAL NOT TORRES STRAIT IS.	1	0	3	HSV2 MENINGITIS	1	0	survived	survived	survived	0		0	0	no HIV	0	0	0	900	2	98	0	0	1200	3.5	0		0	not S.pneumoniae			HSV2				20	8.2	0.42	0	no HIV		0				0
649	53	M	1	NOT ABORIG. OR TORRES STRAIT IS.	0			TB MENINGITIS	1	0	survived	survived	survived	1	1	0	1	0	1	0	1	39				0	230	3	0	0	0	not S.pneumoniae	0									1	10		0				Mycobacterium tuberculosis
650	0	F	0	NOT ABORIG. OR TORRES STRAIT IS.	0		3	MENINGITIS UNSPECIFIED	1	0	survived	survived	survived	0		0			0		0	19				45	310	3.1	0		0	not S.pneumoniae			0
651	0	M	1	NOT ABORIG. OR TORRES STRAIT IS.	0		3	OTHER BACTERIAL MENINGITIS	1	0	survived	survived	survived	0		0			0		1	2				46	620	2.2	0		0	not S.pneumoniae			0														0
652	50	M	1	NOT ABORIG. OR TORRES STRAIT IS.	0		3	CNS TOXOPLASMOSIS	4	0	survived	survived	survived	0	1		1	0	0	0	0	8				1	860	2	0	0	0	not S.pneumoniae	0		Toxoplasma gondii	0			20	4.7	0.42	1	20					Toxoplasma gondii IgG	0
653	20	F	0	BOTH ABORIG. & TORRES STRAIT IS.	1	2	3	ENCEPHALIT MYELITIS ENCEPHALOMYELIT UNSP	5	1	0	0	14-Sep-19	0		0	1	1	0	0	0																					1	0		0				0
654	23	M	1	NOT ABORIG. OR TORRES STRAIT IS.	0		3	MENINGITIS UNSPECIFIED	1	0	survived	survived	survived	0		0	0	no HIV	0	0	0																												0
655	31	M	1	NOT ABORIG. OR TORRES STRAIT IS.	0		3	ENTEROVIRUS MENINGITIS	1	0	survived	survived	survived	0		0			0	0	0	130	10	90	0	2	530	3.3	0		0	not S.pneumoniae			Enterovirus				24	4.9	0.67
656	1	F	0	NOT ABORIG. OR TORRES STRAIT IS.	0		5	MENINGITIS UNSPECIFIED	1	0	survived	survived	survived	0		0			0			1				8300	2600	3.5	0		0	not S.pneumoniae			0														0
657	0	M	1	NOT ABORIG. OR TORRES STRAIT IS.	0		3	ENTEROVIRUS MENINGITIS	1	0	survived	survived	survived	0	0	0			0		0	295	43	56	1	45	1700	2.3	0		0	not S.pneumoniae			Enterovirus														0
658	27	F	0	NOT ABORIG. OR TORRES STRAIT IS.	0		3	STAPHYLOCOCCAL MENINGITIS	1	0	survived	survived	survived	0	1	0			0	0	0	4050	93	7	0	140	1100	2.4	0		0	not S.pneumoniae			0					5.2	0.46
659	74	M	1	NOT ABORIG. OR TORRES STRAIT IS.	0		3	VZV ENCEPHALITIS	2	1	0	0	7-Mar-19	0		0			0	0	0	120	52	48	0	10	1000	3.2	0		0	not S.pneumoniae			Varicella zoster virus					6.6	0.48								0
660	8	M	1	NOT ABORIG. OR TORRES STRAIT IS.	0		3	MENINGITIS UNSPECIFIED	1	0	survived	survived	survived	0	1	0			0		0	400				10	470	2.9	0		0	not S.pneumoniae			0				23										0
661	0	M	1	NOT ABORIG. OR TORRES STRAIT IS.	0		3	MENINGITIS UNSPECIFIED	1	0	survived	survived	survived	0	0	0			0		1	1110	87	10	3	1	5700	2	0		0	not S.pneumoniae			0									1					0
662	0	M	1	BOTH ABORIG. & TORRES STRAIT IS.	1	2	3	MENINGITIS UNSPECIFIED	1	0	survived	survived	survived	0		0			0		0	26				3	220	2.8	0		0	not S.pneumoniae			0					4.1	0.68								0
663	71	F	0	NOT ABORIG. OR TORRES STRAIT IS.	0		3	CNS NOCARDIA	4	0	survived	survived	survived	0	1	1	0	no HIV	0	0	0	62	0	100	0	2	630	5.7	0	0	0	not S.pneumoniae	0		0	0						0	no HIV					Toxoplasma gondii IgM and IgG	0
664	58	M	1	NOT ABORIG. OR TORRES STRAIT IS.	0		3	ACANTHAMOEBA BRAIN ABSCESS	4	0	survived	survived	survived	1	0	1	0	no HIV	0	0	0	1				7	390	2.7	0	0	0	not S.pneumoniae	0									0	no HIV	1	1	1		0	0
665	0	M	1	NOT ABORIG. OR TORRES STRAIT IS.	0		3	MENINGITIS UNSPECIFIED	1	0	survived	survived	survived	0	0	0	0	no HIV	0		1	72	5	95	0	102	1400	2.4	0		0	not S.pneumoniae			0							0	no HIV	0		0			0
666	70	F	0	NOT ABORIG. OR TORRES STRAIT IS.	0		3	MENINGITIS DUE TO OTHER SPECIFIED CAUSES	1	1	0	0	29-Jul-19	1		0			0	0	0	66	39	61	0	69600	480	3.8	0		0	not S.pneumoniae																	0
667	42	M	1	NOT ABORIG. OR TORRES STRAIT IS.	0		3	OTH ENCEPHALIT MYELITIS ENCEPHALOMYELIT	2	0	survived	survived	survived	0	1	0	0	no HIV	0	0	0	1120	0	20	80	54	410	2.8	0		0	not S.pneumoniae							22			0	no HIV					0	0
668	13	F	0	ABORIGINAL NOT TORRES STRAIT IS.	1	0	3	INTRACRANIAL ABSCESS AND GRANULOMA	4	0	survived	survived	survived	1		0			0	0	0	170	5	68	27	680	640	2.3	0	0	0	not S.pneumoniae	0															0	0
669	0	F	0	TORRES STRAIT IS. NOT ABORIGINAL	1	1	3	PNEUMOCOCCAL MENINGITIS	1	0	survived	survived	survived	0		0					0	8800	86	14	0	12500	1500	3.8	0		0	not S.pneumoniae			Streptococcus pneumoniae
670	40	M	1	ABORIGINAL NOT TORRES STRAIT IS.	1	0	3	ENCEPHALIT MYELITIS ENCEPHALOMYELIT UNSP	2	0	survived	survived	survived	0	0	0	0	no HIV	0	0	1																					0	no HIV					0	0
671	24	F	0	NOT ABORIG. OR TORRES STRAIT IS.	0		3	HSV2 MENINGITIS	1	0	survived	survived	survived	0		0			0	0	0	900	0	100	0	62	940	2.2	0		0	not S.pneumoniae			HSV2														0
672	0	M	1	BOTH ABORIG. & TORRES STRAIT IS.	1	2	3	STAPH AUREUS MENINGITIS	1	1	1	1	11-Feb-19	0								1400	3	97	0	48000	4600	0.3	0		Staphylococcus aureus	not S.pneumoniae																	Staphylococcus aureus (MRSA)
673	31	M	1	NOT STATED/UNKNOWN-FOLLOW UP REQUIRED	NOT STATED/UNKNOWN-FOLLOW UP REQUIRED	NOT STATED/UNKNOWN-FOLLOW UP REQUIRED		BRAIN ABSCESSES	4	0	survived	survived	survived	1	1		0	no HIV		0	0	60	30	70	0	3280	960	4.2	0	0	0	not S.pneumoniae	0									0	no HIV		0				0
674	30	F	0	NOT ABORIG. OR TORRES STRAIT IS.	0		3	ENCEPHALIT &OR MYELIT INFECT PARASIT DIS	4	0	survived	survived	survived	0	1	0	0	no HIV	0	0	0	10				60	270	3.3	0		0	not S.pneumoniae				CrAg			22			0	no HIV					0	0
675	43	M	1	NOT ABORIG. OR TORRES STRAIT IS.	0		3	PROGRESSIVE MULTIFOCAL LEUKOENCEPHALOPATHY	2	0	survived	survived	survived	0	1	0	1	0	0	0	0	1				0	640	2.3	0		0	not S.pneumoniae	0		0	0				4.2	0.55	1	40	0	1	0			0
676	0	M	1	NOT ABORIG. OR TORRES STRAIT IS.	0		3	OTHER BACTERIAL MENINGITIS	1	0	survived	survived	survived	0		0			0	0	0	160	93	7	0	80000	2100	2.9	0		0	not S.pneumoniae			0
677	33	F	0	NOT ABORIG. OR TORRES STRAIT IS.	0		3	ENTEROVIRUS MENINGITIS	1	0	survived	survived	survived	0						0	0	140	70	30	0	0	390	3.9	0		0	not S.pneumoniae			Enterovirus					4.7	0.89								0
678	33	F	0	NOT ABORIG. OR TORRES STRAIT IS.	0		3	ENTEROVIRUS MENINGITIS	1	0	survived	survived	survived	0		0			0	0	0	147	0	100	0	239	570	2.8	0		0	not S.pneumoniae			Enterovirus					4.9	0.57
679	26	F	0	NOT ABORIG. OR TORRES STRAIT IS.	0		3	ENTEROVIRUS MENINGITIS	1	0	survived	survived	survived	0	0	0			0	0	0	40	50	50	0	14	390	3.2	0		0	not S.pneumoniae			Enterovirus					6.6	0.48								0
680	0	F	0	BOTH ABORIG. & TORRES STRAIT IS.	1	2	5	MENINGITIS UNSPECIFIED	1	0	survived	survived	survived	0	0	0			0	0	1	33	27	73	0	23	600	2.1	0		0	not S.pneumoniae			0					4.6	0.46								0
681	0	M	1	NOT ABORIG. OR TORRES STRAIT IS.	0		3	ENTEROVIRUS MENINGITIS	1	0	survived	survived	survived	0	0	0			0			350	15	85	0	30	710	2	0		0	not S.pneumoniae			Enterovirus														0
682	2	M	1	NOT ABORIG. OR TORRES STRAIT IS.	0		3	MENINGITIS UNSPECIFIED	1	0	survived	survived	survived	0	0	0	0	no HIV	0	0	0	2				13	140	3.6			0	not S.pneumoniae			0														0
683	0	M	1	NOT ABORIG. OR TORRES STRAIT IS.	0		5	ENTEROVIRUS MENINGITIS	1	0	survived	survived	survived	0	0	0			0		0	265	24	76	0	4	450	2.3	0		0	not S.pneumoniae			Enterovirus														0
684	0	M	1	NOT ABORIG. OR TORRES STRAIT IS.	0		3	MENINGITIS UNSPECIFIED	1	0	survived	survived	survived	0	0	0	0	no HIV	0	0	1	300	64	35	0	90000	1300	2.7	0		0	not S.pneumoniae			0														0
685	28	F	0	NOT ABORIG. OR TORRES STRAIT IS.	0		3	HSV2 MENINGITIS	1	0	survived	survived	survived	0			0	no HIV		0	0	740	17	83	0	70	1800	2.8	0		0	not S.pneumoniae			HSV2					7.3	0.38	0	no HIV
686	36	M	1	TORRES STRAIT IS. NOT ABORIGINAL	1	1	3	TB MENINGITIS	1	0	survived	survived	survived	0	1	0	0	no HIV	0	0	0	850	35	65	0	100	6100	0.6	0		0	not S.pneumoniae	Mycobacterium tuberculosis							54	0.11	0	no HIV		0				0
687	56	F	0	NOT ABORIG. OR TORRES STRAIT IS.	0		3	ENCEPHALIT &/OR MYELITIS VIRAL DIS CL/E	2	0	survived	survived	survived	1	0	0	0	no HIV	0	0	0	4				11	480	3.2			0	not S.pneumoniae			0			0		4.7	0.68	0	no HIV		0		0	0	0
688	0	F	0	NOT ABORIG. OR TORRES STRAIT IS.	0		3	ENTEROVIRUS MENINGITIS	1	0	survived	survived	survived	0	0	0			0			100	8	92	0	1900	500	2.4	0		0	not S.pneumoniae			Enterovirus														0
689	33	M	1	NOT ABORIG. OR TORRES STRAIT IS.	0		3	ENTEROVIRUS MENINGITIS	1	0	survived	survived	survived	0	0	0			0	0	1	128	20	80	0	35	620	3.8	0		0	not S.pneumoniae			Enterovirus					6.3	0.6								0
690	0	M	1	NOT ABORIG. OR TORRES STRAIT IS.	0		3	ENTEROVIRUS MENINGITIS	1	0	survived	survived	survived	0	0	0			0			1220	2	98	0	3	880	1.9	0		0	not S.pneumoniae			Enterovirus					3.7	0.51								0
691	68	M	1	ABORIGINAL NOT TORRES STRAIT IS.	1	0	5	PNEUMOCOCCAL MENINGITIS	1	0	survived	survived	survived	1		0	0	no HIV	0	0	0	4240	93	7	0	297	18000	0.2	0		0	not S.pneumoniae			Streptococcus pneumoniae, serotype 3	S. pneumoniae Ag				5.9	0.05								0
692	50	M	1	NOT ABORIG. OR TORRES STRAIT IS.	0		3	ENCEPHALIT MYELITIS ENCEPHALOMYELIT UNSP	1	0	survived	survived	survived	0	0	0	0	no HIV	0	0	0	109	11	89	0	2	320	6.5	0	0	0	not S.pneumoniae			Enterovirus				23.5	8.8	0.74	0	no HIV
693	0	F	0	NOT ABORIG. OR TORRES STRAIT IS.	0		3	ENTEROVIRUS MENINGITIS	1	0	survived	survived	survived	0		0			0			44				311000	3000	2.9	0		0	not S.pneumoniae			Enterovirus														0
694	0	M	1	NOT ABORIG. OR TORRES STRAIT IS.	0		3	ENTEROVIRUS MENINGITIS	1	0	survived	survived	survived	0	0	0			0			30	70	28	2	45000	1300	2.7	0		0	not S.pneumoniae			Enterovirus														0
695	0	F	0	NOT ABORIG. OR TORRES STRAIT IS.	0		3	MENINGITIS UNSPECIFIED	1	0	survived	survived	survived	0	0	0	0	no HIV	0	0	1	2480	18	82	0	50	1400	1.8	0		0	not S.pneumoniae								3.8	0.47								0
696	0	F	0	NOT STATED/UNKNOWN-FOLLOW UP REQUIRED	NOT STATED/UNKNOWN-FOLLOW UP REQUIRED	NOT STATED/UNKNOWN-FOLLOW UP REQUIRED		STAPH AUREUS MENINGITIS	1	1				0								4200	0	100	0	22000	9300	0.3	0		Staphylococcus aureus	not S.pneumoniae																	Staphylococcus aureus, Gemella haemolysans
697	56	M	1	NOT ABORIG. OR TORRES STRAIT IS.	0		1	TB MENINGITIS	1	0	survived	survived	survived	0	1	0	0	no HIV	0	0	0	350	10	82	8	23	800	2.8	0	0	0	not S.pneumoniae	0						27			0	no HIV						0
698	0	M	1	NOT ABORIG. OR TORRES STRAIT IS.	0			Meningitis	1	0	survived	survived	survived	0								23	0	100	0	3160	820	3.5	0		0	not S.pneumoniae	0																0
699	0	M	1	ABORIGINAL NOT TORRES STRAIT IS.	1	0		MENINGOCOCCAL MENINGITIS	1					0								2000	1	99	0	7400			0		N. meningitidis B-Lactamase negative	not S.pneumoniae			Neisseria meningitidis														Neisseria meningitidis
700	26	F	0	TORRES STRAIT IS. NOT ABORIGINAL	1	1	5	HSV2 MENINGITIS	1	0	survived	survived	survived	0	0	0			0	0	0	300	6	94	0	60	1100	2.5	0		0	not S.pneumoniae			HSV2					5	0.5				0				0
701	79	M	1	NOT ABORIG. OR TORRES STRAIT IS.	0		1	Ring enhancing cerebral lesions	4	0	survived	survived	survived	0	1	0	0	no HIV	1	0	0	13	5	94	1	6	710	5.7	0	0	0	not S.pneumoniae	0									0	no HIV		0				0
702	62	F	0	NOT ABORIG. OR TORRES STRAIT IS.	0		3	BACTERIAL MENINGITIS UNSPECIFIED	1	0	survived	survived	survived	0		0	0	no HIV	0	0	0	3890	89	11	0	400	2200	3.1	0																				0
703	8	F	0	NOT ABORIG. OR TORRES STRAIT IS.	0		3	MENINGITIS UNSPECIFIED	4	0	survived	survived	survived	1	0	0	0	no HIV	0	0	0																											0	0
704	23	F	0	NOT ABORIG. OR TORRES STRAIT IS.	0		3	MENINGOCOCCAL MENINGITIS	1	0	survived	survived	survived	0	1	0	0	no HIV	0	0	0	18700	96	4	0	500	4600	0.3	Gram neg diplococci		0	not S.pneumoniae			Neisseria meningitidis				24	6.9	0.04	0	no HIV
705	29	M	1	NOT ABORIG. OR TORRES STRAIT IS.	0		3	ENTEROVIRUS MENINGITIS	1	0	survived	survived	survived	0	0	0			0	0	0	790	95	5	0	20	670	3.6	0		0	not S.pneumoniae			Enterovirus					6.9	0.52								0
706	43	F	0	NOT ABORIG. OR TORRES STRAIT IS.	0		3	ENTEROVIRUS MENINGITIS	1	0	survived	survived	survived	0		0			0	0	0	1100	21	79	0	45	770	3.1	0		0	not S.pneumoniae			Enterovirus					5.3	0.58								0
707	53	F	0	ABORIGINAL NOT TORRES STRAIT IS.	1	0	3	ENCEPHALIT &OR MYELIT INFECT PARASIT DIS	4	0	survived	survived	survived	1	0	0	0	no HIV	0	0	0	25	50	50	0	70	3300	0.2	Yeast resembling Cryptococcus	1	Cryptococcus gattii	not S.pneumoniae				CrAg			34	5.2	0.06	0	no HIV		0			0	0
708	0	F	0	NOT ABORIG. OR TORRES STRAIT IS.	0		3	OTHER BACTERIAL MENINGITIS	1	0	survived	survived	survived	0	0	0	0	no HIV	0																							0	no HIV						Escherichia coli
709	13	M	1	NOT ABORIG. OR TORRES STRAIT IS.	0		3	ENCEPHALIT MYELITIS ENCEPHALOMYELIT UNSP	2	0	survived	survived	survived	0	0	0	0	no HIV	0	0	0	58	10	90	0	52	590	3.5	0	0	0	not S.pneumoniae			0					6.2	0.58						0	0	0
710	37	M	1	NOT ABORIG. OR TORRES STRAIT IS.	0		3	ENTEROVIRUS MENINGITIS	1	0	survived	survived	survived	0	0	0			0	0	0	800	46	54	0	0	970	3.2	0		0	not S.pneumoniae			Enterovirus					5.7	0.56								0
711	48	M	1	ABORIGINAL NOT TORRES STRAIT IS.	1	0	4	ENCEPHALIT &/OR MYELITIS BACT DIS CL/E	1	0	survived	survived	survived	1	0	0	0	no HIV	0	0	1	2000	97	3	0	2400	7100	0.2	Gram neg coccobacilli		Streptococcus pneumoniae	sensitive								6.8	0.04	0	no HIV					0	0
712	19	M	1	NOT ABORIG. OR TORRES STRAIT IS.	0		3	ENTEROVIRUS MENINGITIS	1	0	survived	survived	survived	0	0	0			0	0	0	630	95	5	0	20	1200	3.4	0		0	not S.pneumoniae			Enterovirus					6.1	0.56								0
713	0	F	0	NOT ABORIG. OR TORRES STRAIT IS.	0		3	ENTEROVIRUS MENINGITIS	1	0	survived	survived	survived	0		0			0			12				4	390	2.8	0		0	not S.pneumoniae			Enterovirus														0
714	32	M	1	ABORIGINAL NOT TORRES STRAIT IS.	1	0	3	ENTEROVIRUS MENINGITIS	1	0	survived	survived	survived	0	1	0			0	0	0	42	9	91	0	16	720	2.8	0		0	not S.pneumoniae			Enterovirus				18	5.7	0.49								0
715	0	M	1	NOT ABORIG. OR TORRES STRAIT IS.	0		3	ENTEROVIRUS MENINGITIS	1	0	survived	survived	survived	0	0	0			0			9				27	340	2.3	0		0	not S.pneumoniae			Enterovirus					4	0.58								0
716	32	M	1	NOT ABORIG. OR TORRES STRAIT IS.	0		3	MENINGITIS UNSPECIFIED	1	0	survived	survived	survived	0		0			0	0	0																												0
717	31	F	0	ABORIGINAL NOT TORRES STRAIT IS.	1	0	3	VZV MENINGITIS	1	0	survived	survived	survived	0		1				0	0	70	7	93	0	20	1700	2.8	0		0	not S.pneumoniae			Varicella zoster virus					4.6	0.61								0
718	72	F	0	NOT ABORIG. OR TORRES STRAIT IS.	0		3	HSV2 MENINGITIS	1	0	survived	survived	survived	0					1	0	1	245	0	100	0	0	1800	8.8	0		0	not S.pneumoniae			HSV2					20.8	0.42								0
719	40	M	1	NOT ABORIG. OR TORRES STRAIT IS.	0		3	ENTEROVIRUS MENINGITIS	1	0	survived	survived	survived	0	0	0			0	0	0	140	70	30	0	4	530	3.9	0		0	not S.pneumoniae			Enterovirus				15	6.3	0.62								0
720	38	M	1	NOT ABORIG. OR TORRES STRAIT IS.	0		3	ENTEROVIRUS MENINGITIS	1	0	survived	survived	survived	0		0			0	0	0	60	93	7	0	10	430	3.8	0		0	not S.pneumoniae			Enterovirus				21	6.4	0.59								0
721	74	M	1	NOT ABORIG. OR TORRES STRAIT IS.	0		3	Likely septic emboli	4	1	1	1	20-Dec-19	0	0	0	0	no HIV	0	0	0	2				1	380	4.2	0		0	not S.pneumoniae	0							6	0.7	0	no HIV		0				0
722	0	M	1	ABORIGINAL NOT TORRES STRAIT IS.	1	0	3	ENTEROVIRUS MENINGITIS	1	0	survived	survived	survived	0		0			0			840	52	48	0	110	370	2.6	0		0	not S.pneumoniae			Enterovirus					6.2	0.42								0
723	30	M	1	NOT ABORIG. OR TORRES STRAIT IS.	0		3	ENTEROVIRUS MENINGITIS	1	0	survived	survived	survived	0	1	0			0	0	1	10	56	44	0	342	800	3	0		0	not S.pneumoniae			Enterovirus				20	5.4	0.56								0
724	55	M	1	ABORIGINAL NOT TORRES STRAIT IS.	1	0	3	BACT MENINGOENCEPHALIT MENINGOMYELIT NEC	2	0	survived	survived	survived	0		0	0	no HIV	0	0	0	12600	88	12	0	260	2200	2.7	0	0	0	not S.pneumoniae								8.3	0.32								0
725	53	F	0	NOT ABORIG. OR TORRES STRAIT IS.	0		3	MENINGITIS UNSPECIFIED	1	0	survived	survived	survived	0	0	0	0	no HIV	0	0	0	420	5	95	0	10	3000	2.6	0		0	not S.pneumoniae			0					4.8	0.54								0
726	11	F	0	NOT ABORIG. OR TORRES STRAIT IS.	0		3	ENTEROVIRUS MENINGITIS	1	0	survived	survived	survived	0	0	0			0		0	320	90	10	0	15	440	3.5	0		0	not S.pneumoniae			Enterovirus					6.5	0.54								0
727	0	F	0	ABORIGINAL NOT TORRES STRAIT IS.	1	0	3	ENTEROVIRUS MENINGITIS	1	0	survived	survived	survived	0		0			0			580	26	74	0	4590	360	2.5	0		0	not S.pneumoniae			Enterovirus					5.3	0.47								0
728	44	M	1	NOT ABORIG. OR TORRES STRAIT IS.	0		3	VZV MENINGITIS	1	0	survived	survived	survived	0		0			0	0	1	313	1	99	0	3	740	2.7	0		0	not S.pneumoniae			Varicella zoster virus					5	0.54								0
729	14	M	1	NOT ABORIG. OR TORRES STRAIT IS.	0			MURRAY VALLEY ENCEPHALITIS			survived	survived	survived
[truncated: 64 more columns]
